# Supplementary material for: Estimating energetic intake for marine mammal bioenergetic models
Source: Conserv Physiol. 2023 Feb 4;11(1):coac083. doi: 10.1093/conphys/coac083 (PMC9900471; doi:10.1093/conphys/coac083)
Supplement: Web_Material_coac083 [file web_material_coac083.zip]

Archive with 2 entries (2 files):
- EnergyIntake_SuppInfo1.docx
- EnergyIntake_SuppInfo2.xlsx
