# Supplementary material for: Estimating energetic intake for marine mammal bioenergetic models
Source: Conserv Physiol. 2023 Feb 4;11(1):coac083. doi: 10.1093/conphys/coac083 (PMC9900471; doi:10.1093/conphys/coac083)
Supplement: Web_Material_coac083 [file web_material_coac083.zip › EnergyIntake_SuppInfo2.xlsx]

## Sheet: README
Review of marine mammal prey
This repository holds the data collated as part of this review. The review of prey and structure of the data present is skewed heavily towards to cetaceans as this was the original focus of the review. However, the review identified significant overlap in the prey items of cetaceans and pinnipeds. Each of the sheets are filterable to allow ease of access. Please note - it was not possible to revi…
There are seven excel sheets containing information on marine mammal prey:
· Prey type – summarising the prey species that different marine mammals feed on.
· Prey size – the observed/estimated size of marine mammal prey
· W-L relationships: Weight-Length relationships sourced for a variety of prey species
· Prey_ED - energy density values for known marine mammal prey species. Prey species were grouped into fish species, cephalopod species and benthic and (other) pelagic invertebrates. Highlighted rows indicate energy density (kJ/g) values that have been converted from dry weight values to wet weight values where data on moisture content (%) was available (for production of Figure 2 of manuscript).
· Density_Fish – density estimate available for fish species in marine mammal diet. (See Notes for highlighted cells – flagging uncertainty in their interpretation.)
· Density_Cephalopod – density estimate available for cephalopod species in marine mammal diet.
· Density_Other – density estimate available for non-fish and non-cephalopod marine mammal prey species
The following conversion was applied to estimate wet weight from dry weight values available in the literature:
Where Ww is the energy density (kJ g-1) for wet weight samples, Wd is the energy density (kJ g-1) for dry weight samples and M is the percentage of moisture content present in the sample.
A number of dry weight energy density values were not converted due to a lack of moisture content for values in the literature.

## Sheet: Prey types
Marine mammal foraging species	Foraging (marine mammal spp)	Order	Prey category	Common name	Class	Prey family	Prey spp	% in stomach (% of numbers)	Trace content % stomach	Region	Citation	Notes
Anarctic minke whale (Balaenoptera bonaerensis)	Lunge-feeding	Mysticete	Fish	Antarctic silverfish		Nototheniidae	Pleragramma antarcticum	0.05		Southern Ocean	Tamura and Konishi, 2009	Stomach contents, values for main spp only
Anarctic minke whale (Balaenoptera bonaerensis)	Lunge-feeding	Mysticete	Fish	Antarctic jonasfish		Paralepididae	Notolepis coatsi			Southern Ocean	Tamura and Konishi, 2009	Stomach contents, values for main spp only
Anarctic minke whale (Balaenoptera bonaerensis)	Lunge-feeding	Mysticete	Fish	Antarctic lanternfish		Myctophidae	Electrona antarctica			Southern Ocean	Tamura and Konishi, 2009	Stomach contents, values for main spp only
Anarctic minke whale (Balaenoptera bonaerensis)	Lunge-feeding	Mysticete	Fish	Crocodile icefish		Channichthyidae	Chinodraco sp			Southern Ocean	Tamura and Konishi, 2009	Stomach contents, values for main spp only
Anarctic minke whale (Balaenoptera bonaerensis)	Lunge-feeding	Mysticete	Fish			Nototheniidae	Notothenis sp			Southern Ocean	Tamura and Konishi, 2009	Stomach contents, values for main spp only
Anarctic minke whale (Balaenoptera bonaerensis)	Lunge-feeding	Mysticete	Pelagic invertebrates	Ice krill		Euphausiidae	Euphausia crystallorophias	3.58		Southern Ocean	Tamura and Konishi, 2009	Stomach contents, values for main spp only
Anarctic minke whale (Balaenoptera bonaerensis)	Lunge-feeding	Mysticete	Pelagic invertebrates	Pygmy krill		Euphausiidae	Euphausia frigida	0.15		Southern Ocean	Tamura and Konishi, 2009	Stomach contents, values for main spp only
Anarctic minke whale (Balaenoptera bonaerensis)	Lunge-feeding	Mysticete	Pelagic invertebrates	Antarctic Krill		Euphausiidae	Euphausia superba			Southern Ocean	Armstrong & Siegfried, 1991	Abstract only
Anarctic minke whale (Balaenoptera bonaerensis)	Lunge-feeding	Mysticete	Pelagic invertebrates	Antarctic Krill		Euphausiidae	Euphausia superba	93.28		Southern Ocean	Tamura and Konishi, 2009	Stomach contents, values for main spp only
Anarctic minke whale (Balaenoptera bonaerensis)	Lunge-feeding	Mysticete	Benthic invertebrates			Hyperiidae	Parathemisto gaudichaudi	0.05		Southern Ocean	Tamura and Konishi, 2009	Stomach contents, values for main spp only
Anarctic minke whale (Balaenoptera bonaerensis)	Lunge-feeding	Mysticete	Pelagic invertebrates			Euphausiidae	Thysanoessa macrura	2.95		Southern Ocean	Tamura and Konishi, 2009	Stomach contents, values for main spp only
Atlantic white-sided dolphin (Lagenorhynchus acutus)	Mesopelagic diver	Odontocete	Fish	Sand eel		Ammodytidae	Ammodytes spp.			New England	Weinrich et al. 2006
Atlantic white-sided dolphin (Lagenorhynchus acutus)	Mesopelagic diver	Odontocete	Fish	Silvery out		Gadidae	Gadiculus argenteus			South-west Ireland	Couperus, 1997	Stomach contents
Atlantic white-sided dolphin (Lagenorhynchus acutus)	Mesopelagic diver	Odontocete	Fish	Lanternfishes		Myctophidae	Unidentified spp.			South-west Ireland	Couperus, 1997	Stomach contents
Atlantic white-sided dolphin (Lagenorhynchus acutus)	Mesopelagic diver	Odontocete	Fish	Pearlsides		Sternoptychidae	Maurolicus muelleri			South-west Ireland	Couperus, 1997	Stomach contents
Atlantic white-sided dolphin (Lagenorhynchus acutus)	Mesopelagic diver	Odontocete	Fish	Alewife		Clupeidae	Alosa pseudoharengus			New England	Craddock et al. 2009	Stomach contents
Atlantic white-sided dolphin (Lagenorhynchus acutus)	Mesopelagic diver	Odontocete	Fish	Sand eel		Ammodytidae	Ammodytes spp.			New England	Craddock et al. 2009	Stomach contents
Atlantic white-sided dolphin (Lagenorhynchus acutus)	Mesopelagic diver	Odontocete	Fish	White barracudina		Paralepididae	Arctozenus risso			New England	Craddock et al. 2009	Stomach contents
Atlantic white-sided dolphin (Lagenorhynchus acutus)	Mesopelagic diver	Odontocete	Fish	Glacier lanternfish		Myctophidae	Benthosema glaciale			New England	Craddock et al. 2009	Stomach contents
Atlantic white-sided dolphin (Lagenorhynchus acutus)	Mesopelagic diver	Odontocete	Fish	Madeira lanternfish		Myctophidae	Ceratoscopelus maderensis			New England	Craddock et al. 2009	Stomach contents
Atlantic white-sided dolphin (Lagenorhynchus acutus)	Mesopelagic diver	Odontocete	Fish	Herring		Clupeidae	Clupea harengus			New England	Craddock et al. 2009	Stomach contents
Atlantic white-sided dolphin (Lagenorhynchus acutus)	Mesopelagic diver	Odontocete	Fish	Dumeril’s lanternfish		Myctophidae	Diaphus dumerilii			New England	Craddock et al. 2009	Stomach contents
Atlantic white-sided dolphin (Lagenorhynchus acutus)	Mesopelagic diver	Odontocete	Fish	Soft lanternfish		Myctophidae	Diaphus mollis			New England	Craddock et al. 2009	Stomach contents
Atlantic white-sided dolphin (Lagenorhynchus acutus)	Mesopelagic diver	Odontocete	Fish	Fourbeard rockling		Phycidae	Enchelyopus cimbrius			New England	Craddock et al. 2009	Stomach contents
Atlantic white-sided dolphin (Lagenorhynchus acutus)	Mesopelagic diver	Odontocete	Fish	Cod		Gadidae	Gadus morhua			New England	Craddock et al. 2009	Stomach contents
Atlantic white-sided dolphin (Lagenorhynchus acutus)	Mesopelagic diver	Odontocete	Fish	American plaice		Pleuronectidae	Hippoglossoides platessoides			New England	Craddock et al. 2009	Stomach contents
Atlantic white-sided dolphin (Lagenorhynchus acutus)	Mesopelagic diver	Odontocete	Fish	Yellowtail flounder		Pleuronectidae	Limanda ferruginea			New England	Craddock et al. 2009	Stomach contents
Atlantic white-sided dolphin (Lagenorhynchus acutus)	Mesopelagic diver	Odontocete	Fish	Atlantic pearlside		Sternoptychidae	Maurolicus weitzmani			New England	Craddock et al. 2009	Stomach contents
Atlantic white-sided dolphin (Lagenorhynchus acutus)	Mesopelagic diver	Odontocete	Fish	Haddock		Gadidae	Melanogrammus aeglefinus			New England	Craddock et al. 2009	Stomach contents
Atlantic white-sided dolphin (Lagenorhynchus acutus)	Mesopelagic diver	Odontocete	Fish	Silver hake		Merlucciidae	Merluccius bilinearis			New England	Craddock et al. 2009	Stomach contents
Atlantic white-sided dolphin (Lagenorhynchus acutus)	Mesopelagic diver	Odontocete	Fish	Atlantic hagfish		Myxinidae	Myxine glutinosa			New England	Craddock et al. 2009	Stomach contents
Atlantic white-sided dolphin (Lagenorhynchus acutus)	Mesopelagic diver	Odontocete	Fish	Marlin-spike		Macrouridae	Nezumia bairdii			New England	Craddock et al. 2009	Stomach contents
Atlantic white-sided dolphin (Lagenorhynchus acutus)	Mesopelagic diver	Odontocete	Fish	Rainbow smelt		Osmeridae	Osmerus mordax			New England	Craddock et al. 2009	Stomach contents
Atlantic white-sided dolphin (Lagenorhynchus acutus)	Mesopelagic diver	Odontocete	Fish	Mackerel		Scombridae	Scomber scombrus			New England	Craddock et al. 2009	Stomach contents
Atlantic white-sided dolphin (Lagenorhynchus acutus)	Mesopelagic diver	Odontocete	Fish	Acadian redfish		Scorpaenidae	Sebastes fasciatus			New England	Craddock et al. 2009	Stomach contents
Atlantic white-sided dolphin (Lagenorhynchus acutus)	Mesopelagic diver	Odontocete	Fish	Boa dragonfish		Stomiidae	Stomias boa			New England	Craddock et al. 2009	Stomach contents
Atlantic white-sided dolphin (Lagenorhynchus acutus)	Mesopelagic diver	Odontocete	Fish	Cunner		Labridae	Tautogolabrus adspersus			New England	Craddock et al. 2009	Stomach contents
Atlantic white-sided dolphin (Lagenorhynchus acutus)	Mesopelagic diver	Odontocete	Fish	Radiated shanny		Stichaeidae	Ulvaria subbifurcata			New England	Craddock et al. 2009	Stomach contents
Atlantic white-sided dolphin (Lagenorhynchus acutus)	Mesopelagic diver	Odontocete	Fish	Red hake		Phycidae	Urophycis chuss			New England	Craddock et al. 2009	Stomach contents
Atlantic white-sided dolphin (Lagenorhynchus acutus)	Mesopelagic diver	Odontocete	Fish	White hake		Phycidae	Urophycis tenuis			New England	Craddock et al. 2009	Stomach contents
Atlantic white-sided dolphin (Lagenorhynchus acutus)	Mesopelagic diver	Odontocete	Fish	Ocean pout		Zoarcidae	Zoarces americanus			New England	Craddock et al. 2009	Stomach contents
Atlantic white-sided dolphin (Lagenorhynchus acutus)	Mesopelagic diver	Odontocete	Cephalopods	Spoonarm octopus		Octopodidae	Bathypolypus bairdii			New England	Craddock et al. 2009	Stomach contents
Atlantic white-sided dolphin (Lagenorhynchus acutus)	Mesopelagic diver	Odontocete	Cephalopods	Northern shortfin squid		Ommastrephidae	Illex illecebrosus			New England	Craddock et al. 2009	Stomach contents
Atlantic white-sided dolphin (Lagenorhynchus acutus)	Mesopelagic diver	Odontocete	Cephalopods	Longfin inshore squid		Loliginidae	Loligo pealeii			New England	Craddock et al. 2009	Stomach contents
Baird's beaked whale (Berardius bairdii)	Deep diver	Odontocete	Cephalopods			Ommastrephidae	Ommastrephes bartrami			Sea of Okhotsk (Japan)	Ohizumi et al. 2003b	Stomach contents
Baird's beaked whale (Berardius bairdii)	Deep diver	Odontocete	Cephalopods			Ommastrephidae	Ornithoteuthis volatilis			Sea of Okhotsk (Japan)	Ohizumi et al. 2003b	Stomach contents
Baird's beaked whale (Berardius bairdii)	Deep diver	Odontocete	Cephalopods			Ommastrephidae	Todarodes pacificus			Sea of Okhotsk (Japan)	Ohizumi et al. 2003b	Stomach contents
Baird's beaked whale (Berardius bairdii)	Deep diver	Odontocete	Cephalopods			Ommastrephidae	Unidentified spp.			Sea of Okhotsk (Japan)	Ohizumi et al. 2003b	Stomach contents
Baird's beaked whale (Berardius bairdii)	Deep diver	Odontocete	Cephalopods			Onychoteuthidae	Onychoteuthis banksi			Sea of Okhotsk (Japan)	Ohizumi et al. 2003b	Stomach contents
Baird's beaked whale (Berardius bairdii)	Deep diver	Odontocete	Cephalopods			Onychoteuthidae	Onychoteuthis borealijaponica			Sea of Okhotsk (Japan)	Ohizumi et al. 2003b	Stomach contents
Baird's beaked whale (Berardius bairdii)	Deep diver	Odontocete	Cephalopods			Onychoteuthidae	Moloteuthis loennbergi			Sea of Okhotsk (Japan)	Ohizumi et al. 2003b	Stomach contents
Baird's beaked whale (Berardius bairdii)	Deep diver	Odontocete	Cephalopods			Gonatidae	Gonatus onyx			Sea of Okhotsk (Japan)	Ohizumi et al. 2003b	Stomach contents
Baird's beaked whale (Berardius bairdii)	Deep diver	Odontocete	Cephalopods			Gonatidae	Gonatus berryi			Sea of Okhotsk (Japan)	Ohizumi et al. 2003b	Stomach contents
Baird's beaked whale (Berardius bairdii)	Deep diver	Odontocete	Cephalopods			Gonatidae	Gonatus madokai			Sea of Okhotsk (Japan)	Ohizumi et al. 2003b	Stomach contents
Baird's beaked whale (Berardius bairdii)	Deep diver	Odontocete	Cephalopods			Gonatidae	Gonatus pyros			Sea of Okhotsk (Japan)	Ohizumi et al. 2003b	Stomach contents
Baird's beaked whale (Berardius bairdii)	Deep diver	Odontocete	Cephalopods			Gonatidae	Gonatopisis borealis			Sea of Okhotsk (Japan)	Ohizumi et al. 2003b	Stomach contents
Baird's beaked whale (Berardius bairdii)	Deep diver	Odontocete	Cephalopods			Gonatidae	Gonatopsis makko			Sea of Okhotsk (Japan)	Ohizumi et al. 2003b	Stomach contents
Baird's beaked whale (Berardius bairdii)	Deep diver	Odontocete	Cephalopods			Gonatidae	Gonatus spp.			Sea of Okhotsk (Japan)	Ohizumi et al. 2003b	Stomach contents
Baird's beaked whale (Berardius bairdii)	Deep diver	Odontocete	Cephalopods			Enoploteuthidae	Enoploteuthis chuni			Sea of Okhotsk (Japan)	Ohizumi et al. 2003b	Stomach contents
Baird's beaked whale (Berardius bairdii)	Deep diver	Odontocete	Cephalopods			Enoploteuthidae	Watasenia scintillans			Sea of Okhotsk (Japan)	Ohizumi et al. 2003b	Stomach contents
Baird's beaked whale (Berardius bairdii)	Deep diver	Odontocete	Cephalopods			Ancistrocheiridae	Ancistrocheirus lesueuri			Sea of Okhotsk (Japan)	Ohizumi et al. 2003b	Stomach contents
Baird's beaked whale (Berardius bairdii)	Deep diver	Odontocete	Cephalopods			Histioteuthidae	Histioteuthis dofleini			Sea of Okhotsk (Japan)	Ohizumi et al. 2003b	Stomach contents
Baird's beaked whale (Berardius bairdii)	Deep diver	Odontocete	Cephalopods			Histioteuthidae	Histioteuthis inermis			Sea of Okhotsk (Japan)	Ohizumi et al. 2003b	Stomach contents
Baird's beaked whale (Berardius bairdii)	Deep diver	Odontocete	Cephalopods			Chiroteuthidae	Chiroteuthis imperator			Sea of Okhotsk (Japan)	Ohizumi et al. 2003b	Stomach contents
Baird's beaked whale (Berardius bairdii)	Deep diver	Odontocete	Cephalopods			Chiroteuthidae	Chiroteuthis calyx			Sea of Okhotsk (Japan)	Ohizumi et al. 2003b	Stomach contents
Baird's beaked whale (Berardius bairdii)	Deep diver	Odontocete	Cephalopods			Chiroteuthidae	Chiroteuthis spp.			Sea of Okhotsk (Japan)	Ohizumi et al. 2003b	Stomach contents
Baird's beaked whale (Berardius bairdii)	Deep diver	Odontocete	Cephalopods			Chiroteuthidae	Valbyteuthis spp.			Sea of Okhotsk (Japan)	Ohizumi et al. 2003b	Stomach contents
Baird's beaked whale (Berardius bairdii)	Deep diver	Odontocete	Cephalopods			Grimalditeuthidae	Grimalditeuthis bonplandi			Sea of Okhotsk (Japan)	Ohizumi et al. 2003b	Stomach contents
Baird's beaked whale (Berardius bairdii)	Deep diver	Odontocete	Cephalopods			Cranchiidae	Taonius pavo			Sea of Okhotsk (Japan)	Ohizumi et al. 2003b	Stomach contents
Baird's beaked whale (Berardius bairdii)	Deep diver	Odontocete	Cephalopods			Cranchiidae	Galiteuthis phyllura			Sea of Okhotsk (Japan)	Ohizumi et al. 2003b	Stomach contents
Baird's beaked whale (Berardius bairdii)	Deep diver	Odontocete	Cephalopods			Cranchiidae	Galiteuthis spp.			Sea of Okhotsk (Japan)	Ohizumi et al. 2003b	Stomach contents
Baird's beaked whale (Berardius bairdii)	Deep diver	Odontocete	Fish			Moridae	Antimora microlepis			Sea of Okhotsk (Japan)	Ohizumi et al. 2003b	Stomach contents
Baird's beaked whale (Berardius bairdii)	Deep diver	Odontocete	Fish			Moridae	Laemonema longipes			Sea of Okhotsk (Japan)	Ohizumi et al. 2003b	Stomach contents
Baird's beaked whale (Berardius bairdii)	Deep diver	Odontocete	Fish			Moridae	Unidentified spp.			Sea of Okhotsk (Japan)	Ohizumi et al. 2003b	Stomach contents
Baird's beaked whale (Berardius bairdii)	Deep diver	Odontocete	Fish			Gadidae	Theragra chalcogramma			Sea of Okhotsk (Japan)	Ohizumi et al. 2003b	Stomach contents
Baird's beaked whale (Berardius bairdii)	Deep diver	Odontocete	Fish			Gadidae	Unidentified spp.			Sea of Okhotsk (Japan)	Ohizumi et al. 2003b	Stomach contents
Baird's beaked whale (Berardius bairdii)	Deep diver	Odontocete	Fish			Macrouridae	Albatrossia pectralis			Sea of Okhotsk (Japan)	Ohizumi et al. 2003b	Stomach contents
Baird's beaked whale (Berardius bairdii)	Deep diver	Odontocete	Fish			Macrouridae	Coryphaenoides pectoralis			Sea of Okhotsk (Japan)	Ohizumi et al. 2003b	Stomach contents
Baird's beaked whale (Berardius bairdii)	Deep diver	Odontocete	Fish			Macrouridae	Coryphaenoides longifilis			Sea of Okhotsk (Japan)	Ohizumi et al. 2003b	Stomach contents
Baird's beaked whale (Berardius bairdii)	Deep diver	Odontocete	Fish			Macrouridae	Coryphaenoides acrolepis			Sea of Okhotsk (Japan)	Ohizumi et al. 2003b	Stomach contents
Baird's beaked whale (Berardius bairdii)	Deep diver	Odontocete	Fish			Macrouridae	Coryphaenoides cinereus			Sea of Okhotsk (Japan)	Ohizumi et al. 2003b	Stomach contents
Baird's beaked whale (Berardius bairdii)	Deep diver	Odontocete	Fish			Macrouridae	Unidentified spp.			Sea of Okhotsk (Japan)	Ohizumi et al. 2003b	Stomach contents
Baird's beaked whale (Berardius bairdii)	Deep diver	Odontocete	Fish			Macrouridae	Squalogadus modificatus			Sea of Okhotsk (Japan)	Ohizumi et al. 2003b	Stomach contents
Baird's beaked whale (Berardius bairdii)	Deep diver	Odontocete	Fish			Zoarcidae	Bentholocara molle			Sea of Okhotsk (Japan)	Ohizumi et al. 2003b	Stomach contents
Baird's beaked whale (Berardius bairdii)	Deep diver	Odontocete	Fish			Engraulidae	Engraulis japonicus			Sea of Okhotsk (Japan)	Ohizumi et al. 2003b	Stomach contents
Blainville's beaked whale (Mesoplodon densirostris)	Deep diver	Odontocete	Cephalopods	Sharpear enope squid		Ancistrocheiridae	Ancistrocheirus lesueurii			Canary Islands	Santos et al. 2007	Strandings data
Blainville's beaked whale (Mesoplodon densirostris)	Deep diver	Odontocete	Cephalopods	Verany's long-armed squid		Chiroteuthidae	Chiroteuthis veranyi			Canary Islands	Santos et al. 2007	Strandings data
Blainville's beaked whale (Mesoplodon densirostris)	Deep diver	Odontocete	Cephalopods	Sirvent's disc-fin squid		Cycloteuthidae	Cycloteuthis sirventi			Canary Islands	Santos et al. 2007	Strandings data
Blainville's beaked whale (Mesoplodon densirostris)	Deep diver	Odontocete	Cephalopods			Cycloteuthidae	Discoteuthis sp.			Canary Islands	Santos et al. 2007	Strandings data
Blainville's beaked whale (Mesoplodon densirostris)	Deep diver	Odontocete	Fish	Viperfish		Chauliodontidae	Chauliodus sp.			Canary Islands	Santos et al. 2007	Strandings data
Blainville's beaked whale (Mesoplodon densirostris)	Deep diver	Odontocete	Fish	Lanternfish		Myctophidae	Lampadena sp			Canary Islands	Santos et al. 2007	Strandings data
Blainville's beaked whale (Mesoplodon densirostris)	Deep diver	Odontocete	Fish			Gadidae	Unidentified sp.			Canary Islands	Santos et al. 2007	Strandings data
Blainville's beaked whale (Mesoplodon densirostris)	Deep diver	Odontocete	Cephalopods	Glass squid		Cranchiidae	Galiteuthis armata			Canary Islands	Santos et al. 2007	Strandings data
Blainville's beaked whale (Mesoplodon densirostris)	Deep diver	Odontocete	Cephalopods	Umbrella squid		Histioteuthidae	Histioteuthis bonnellii			Canary Islands	Santos et al. 2007	Strandings data
Blainville's beaked whale (Mesoplodon densirostris)	Deep diver	Odontocete	Cephalopods	Cock-eyed squid		Histioteuthidae	Histioteuthis meleagroteuthis			Canary Islands	Santos et al. 2007	Strandings data
Blainville's beaked whale (Mesoplodon densirostris)	Deep diver	Odontocete	Cephalopods	Reverse jewel squid		Histioteuthidae	Histioteuthis reversa			Canary Islands	Santos et al. 2007	Strandings data
Blainville's beaked whale (Mesoplodon densirostris)	Deep diver	Odontocete	Cephalopods			Mastigoteuthidae	Mastigoteuthis schmidti			Canary Islands	Santos et al. 2007	Strandings data
Blainville's beaked whale (Mesoplodon densirostris)	Deep diver	Odontocete	Cephalopods	Glass squid		Cranchiidae	Megalocranchia sp.			Canary Islands	Santos et al. 2007	Strandings data
Blainville's beaked whale (Mesoplodon densirostris)	Deep diver	Odontocete	Cephalopods	Robust clubhook squid		Onychoteuthidae	Moroteuthis sp.			Canary Islands	Santos et al. 2007	Strandings data
Blainville's beaked whale (Mesoplodon densirostris)	Deep diver	Odontocete	Cephalopods	Rupell's octopus squid		Octopoteuthidae	Octopoteuthis sicula			Canary Islands	Santos et al. 2007	Strandings data
Blainville's beaked whale (Mesoplodon densirostris)	Deep diver	Odontocete	Pelagic invertebrates	Shrimp		Pasiphaeidae	Pasiphaea sp.			Canary Islands	Santos et al. 2007	Strandings data
Blainville's beaked whale (Mesoplodon densirostris)	Deep diver	Odontocete	Cephalopods			Pholidoteuthidae	Pholidoteuthis boschmai			Canary Islands	Santos et al. 2007	Strandings data
Blainville's beaked whale (Mesoplodon densirostris)	Deep diver	Odontocete	Cephalopods	Dana octopus squid		Octopoteuthidae	Taningia danae			Canary Islands	Santos et al. 2007	Strandings data
Blainville's beaked whale (Mesoplodon densirostris)	Deep diver	Odontocete	Cephalopods	Peacock cranch squid		Cranchiidae	Taonius pavo			Canary Islands	Santos et al. 2007	Strandings data
Blainville's beaked whale (Mesoplodon densirostris)	Deep diver	Odontocete	Cephalopods	Glass squid		Cranchiidae	Teuthowenia megalops			Canary Islands	Santos et al. 2007	Strandings data
Blainville's beaked whale (Mesoplodon densirostris)	Deep diver	Odontocete	Cephalopods	Flying squid		Ommastrephidae	Todarodes sagittatus			Canary Islands	Santos et al. 2007	Strandings data
Blainville's beaked whale (Mesoplodon densirostris)	Deep diver	Odontocete	Cephalopods	Vampire squid		Vampyroteuthidae	Vampiroteuthis infernalis			Canary Islands	Santos et al. 2007	Strandings data
Blue whale (Balaenoptera musculus)	Lunge-feeding	Mysticete	Pelagic invertebrates			Euphausiidae	Euphausia gibboides			California	Nickels et al. 2018
Blue whale (Balaenoptera musculus)	Lunge-feeding	Mysticete	Pelagic invertebrates	Pacific Krill		Euphausiidae	Euphausia pacifica			California	Nickels et al. 2018
Blue whale (Balaenoptera musculus)	Lunge-feeding	Mysticete	Pelagic invertebrates			Euphausiidae	Euphausia pacifica			California	Schoenherr, 1991
Blue whale (Balaenoptera musculus)	Lunge-feeding	Mysticete	Pelagic invertebrates			Euphausiidae	Euphausia recurva			California	Nickels et al. 2018
Blue whale (Balaenoptera musculus)	Lunge-feeding	Mysticete	Pelagic invertebrates	Northern Krill		Euphausiidae	Meganyctiphanes norvegica			Western-north atlantic	Guilpin et al. 2020
Blue whale (Balaenoptera musculus)	Lunge-feeding	Mysticete	Pelagic invertebrates			Euphausiidae	Nemtaoscelis difficillis			California	Nickels et al. 2018
Blue whale (Balaenoptera musculus)	Lunge-feeding	Mysticete	Pelagic invertebrates			Euphausiidae	Nemtaoscelis difficillis			California	Schoenherr, 1991
Blue whale (Balaenoptera musculus)	Lunge-feeding	Mysticete	Pelagic invertebrates			Euphausiidae	Nyctiphanes simplex			California	Nickels et al. 2018
Blue whale (Balaenoptera musculus)	Lunge-feeding	Mysticete	Pelagic invertebrates			Euphausiidae	Nyctiphanes simplex			California	Schoenherr, 1991
Blue whale (Balaenoptera musculus)	Lunge-feeding	Mysticete	Pelagic invertebrates			Euphausiidae	Thyssanoessa gregaria			California	Nickels et al. 2018
Blue whale (Balaenoptera musculus)	Lunge-feeding	Mysticete	Pelagic invertebrates			Euphausiidae	Thyssanoessa longipes			California	Schoenherr, 1991
Blue whale (Balaenoptera musculus)	Lunge-feeding	Mysticete	Pelagic invertebrates			Euphausiidae	Thyssanoessa sp.			Western-north atlantic	Guilpin et al. 2020
Blue whale (Balaenoptera musculus)	Lunge-feeding	Mysticete	Pelagic invertebrates			Euphausiidae	Thyssanoessa spinifera			California	Nickels et al. 2018
Blue whale (Balaenoptera musculus)	Lunge-feeding	Mysticete	Pelagic invertebrates			Euphausiidae	Thyssanoessa spinifera			California	Schoenherr, 1991
Bottlenose dolphin (Tursiops truncatus)	Epipelagic diver	Odontocete	Pelagic invertebrates			Alpheidae	Alpheus spp.	<1		North Carolina	Gannon & Waples, 2004
Bottlenose dolphin (Tursiops truncatus)	Epipelagic diver	Odontocete	Pelagic invertebrates	Blue crab		Portunidae	Callinectes sapidus	<1		North Carolina	Gannon & Waples, 2004
Bottlenose dolphin (Tursiops truncatus)	Epipelagic diver	Odontocete	Cephalopods	Inshore squid		Loliginidae	Loligo spp.	7		North Carolina	Gannon & Waples, 2004
Bottlenose dolphin (Tursiops truncatus)	Epipelagic diver	Odontocete	Cephalopods	Brief squid		Loliginidae	Loligunucula brevis	<1		North Carolina	Gannon & Waples, 2004
Bottlenose dolphin (Tursiops truncatus)	Epipelagic diver	Odontocete	Fish	Jacksmelt		Atherinopsidae	Atherinopsis califoriensis	0.37		San Diego coastal waters	Hanson & Defran, 1993
Bottlenose dolphin (Tursiops truncatus)	Epipelagic diver	Odontocete	Fish	Specklefin midshipman		Batrachoididae	Porichthys myriaster	3.74		San Diego coastal waters	Hanson & Defran, 1993
Bottlenose dolphin (Tursiops truncatus)	Epipelagic diver	Odontocete	Fish	Plainfin midshipman		Batrachoididae	Porichthys notatus	9.36		San Diego coastal waters	Hanson & Defran, 1993
Bottlenose dolphin (Tursiops truncatus)	Epipelagic diver	Odontocete	Fish	California halibut		Paralichthyidae	Paralichthys californicus	1.87		San Diego coastal waters	Hanson & Defran, 1993
Bottlenose dolphin (Tursiops truncatus)	Epipelagic diver	Odontocete	Fish	Jack mackerel		Carangidae	Trachurus symmetrichus	0.75		San Diego coastal waters	Hanson & Defran, 1993
Bottlenose dolphin (Tursiops truncatus)	Epipelagic diver	Odontocete	Fish	Barred surfperch		Embiotocidae	Amphistichus argenteus	4.12		San Diego coastal waters	Hanson & Defran, 1993
Bottlenose dolphin (Tursiops truncatus)	Epipelagic diver	Odontocete	Fish	Shiner surperch		Embiotocidae	Cymatogaster aggregatus	1.12		San Diego coastal waters	Hanson & Defran, 1993
Bottlenose dolphin (Tursiops truncatus)	Epipelagic diver	Odontocete	Fish	Pile surfperch		Embiotocidae	Damalichthys vacca	1.12		San Diego coastal waters	Hanson & Defran, 1993
Bottlenose dolphin (Tursiops truncatus)	Epipelagic diver	Odontocete	Fish	Black surfperch		Embiotocidae	Embiotoca jacksoni	0.37		San Diego coastal waters	Hanson & Defran, 1993
Bottlenose dolphin (Tursiops truncatus)	Epipelagic diver	Odontocete	Fish	Walleye surfperch		Embiotocidae	Hyperprosopon argenteum	14.98		San Diego coastal waters	Hanson & Defran, 1993
Bottlenose dolphin (Tursiops truncatus)	Epipelagic diver	Odontocete	Fish	White surfperch		Embiotocidae	Phanerodon furcatus	4.87		San Diego coastal waters	Hanson & Defran, 1993
Bottlenose dolphin (Tursiops truncatus)	Epipelagic diver	Odontocete	Fish	Rubberlip surfperch		Embiotocidae	Rhacochilus toxotes	0.75		San Diego coastal waters	Hanson & Defran, 1993
Bottlenose dolphin (Tursiops truncatus)	Epipelagic diver	Odontocete	Fish	Senorita		Labridae	Oxyjulis californica	0.37		San Diego coastal waters	Hanson & Defran, 1993
Bottlenose dolphin (Tursiops truncatus)	Epipelagic diver	Odontocete	Fish	Cusk-eel		Ophidiidae	Otophidium scrippsi	1.12		San Diego coastal waters	Hanson & Defran, 1993
Bottlenose dolphin (Tursiops truncatus)	Epipelagic diver	Odontocete	Fish	Topsmelt		Atherinopsidae	Atherinops affins	0.75		San Diego coastal waters	Hanson & Defran, 1993
Bottlenose dolphin (Tursiops truncatus)	Epipelagic diver	Odontocete	Fish	C-O turbot		Pleuronectidae	Pleuronichthys coenosus	0.75		San Diego coastal waters	Hanson & Defran, 1993
Bottlenose dolphin (Tursiops truncatus)	Epipelagic diver	Odontocete	Fish	Blacksmith		Pomacentridae	Chromis punctipinnis	3		San Diego coastal waters	Hanson & Defran, 1993
Bottlenose dolphin (Tursiops truncatus)	Epipelagic diver	Odontocete	Fish	White seabass		Sciaenidae	Cynoscion nobilis	0.37		San Diego coastal waters	Hanson & Defran, 1993
Bottlenose dolphin (Tursiops truncatus)	Epipelagic diver	Odontocete	Fish	White croaker		Sciaenidae	Genyonemus lineatus	17.98		San Diego coastal waters	Hanson & Defran, 1993
Bottlenose dolphin (Tursiops truncatus)	Epipelagic diver	Odontocete	Fish	California corbina		Sciaenidae	Menticirrhus undulatus	7.12		San Diego coastal waters	Hanson & Defran, 1993
Bottlenose dolphin (Tursiops truncatus)	Epipelagic diver	Odontocete	Fish	Spotfin croaker		Sciaenidae	Ranacador stearnsi	2.25		San Diego coastal waters	Hanson & Defran, 1993
Bottlenose dolphin (Tursiops truncatus)	Epipelagic diver	Odontocete	Fish	Queenfish		Sciaenidae	Seriphus politus	18.35		San Diego coastal waters	Hanson & Defran, 1993
Bottlenose dolphin (Tursiops truncatus)	Epipelagic diver	Odontocete	Fish	Yellowfin croaker		Sciaenidae	Umbrina rancador	1.5		San Diego coastal waters	Hanson & Defran, 1993
Bottlenose dolphin (Tursiops truncatus)	Epipelagic diver	Odontocete	Fish	Kelp bass		Serranidae	Paralabrax clathratus	2.25		San Diego coastal waters	Hanson & Defran, 1993
Bottlenose dolphin (Tursiops truncatus)	Epipelagic diver	Odontocete	Fish	California lizardfish		Synodontidae	Synodus lucioceps	0.75		San Diego coastal waters	Hanson & Defran, 1993
Bottlenose dolphin (Tursiops truncatus)	Epipelagic diver	Odontocete	Fish	Weakfish		Sciaenidae	Cynoscion regalis	24		North Carolina	Gannon & Waples, 2004
Bottlenose dolphin (Tursiops truncatus)	Epipelagic diver	Odontocete	Fish	Croaker		Sciaenidae	Micropogonids undulatus	22		North Carolina	Gannon & Waples, 2004
Bottlenose dolphin (Tursiops truncatus)	Epipelagic diver	Odontocete	Fish	Spotfin croaker		Sciaenidae	Leiostomus xanthurus	20		North Carolina	Gannon & Waples, 2004
Bottlenose dolphin (Tursiops truncatus)	Epipelagic diver	Odontocete	Fish	Silver perch		Sciaenidae	Bairdiella chrysoura	3		North Carolina	Gannon & Waples, 2004
Bottlenose dolphin (Tursiops truncatus)	Epipelagic diver	Odontocete	Fish	Kingfish spp.		Sciaenidae	Menticirrhus spp.	1		North Carolina	Gannon & Waples, 2004
Bottlenose dolphin (Tursiops truncatus)	Epipelagic diver	Odontocete	Fish	Black drum		Sciaenidae	Pogonias cromis	1		North Carolina	Gannon & Waples, 2004
Bottlenose dolphin (Tursiops truncatus)	Epipelagic diver	Odontocete	Fish	Red drum		Sciaenidae	Sciaenops ocellatus	1		North Carolina	Gannon & Waples, 2004
Bottlenose dolphin (Tursiops truncatus)	Epipelagic diver	Odontocete	Fish	Star drum		Sciaenidae	Stellifer lanceolatus	<1		North Carolina	Gannon & Waples, 2004
Bottlenose dolphin (Tursiops truncatus)	Epipelagic diver	Odontocete	Fish	Striped anchovy		Engraulidae	Anchoa hepsetus	6		North Carolina	Gannon & Waples, 2004
Bottlenose dolphin (Tursiops truncatus)	Epipelagic diver	Odontocete	Fish	Menhaden		Clupeidae	Brevoortia tyrannus	2		North Carolina	Gannon & Waples, 2004
Bottlenose dolphin (Tursiops truncatus)	Epipelagic diver	Odontocete	Fish	Pinfish		Sparidae	Lagodon rhomboides	1		North Carolina	Gannon & Waples, 2004
Bottlenose dolphin (Tursiops truncatus)	Epipelagic diver	Odontocete	Fish			Sparidae	Sparidae spp.			North Carolina	Gannon & Waples, 2004
Bottlenose dolphin (Tursiops truncatus)	Epipelagic diver	Odontocete	Fish	Spottail pinfish		Sparidae	Diplodus holbrooki	<1		North Carolina	Gannon & Waples, 2004
Bottlenose dolphin (Tursiops truncatus)	Epipelagic diver	Odontocete	Fish	Pigfish		Sparidae	Orthopristis cbrysoptera	1		North Carolina	Gannon & Waples, 2004
Bottlenose dolphin (Tursiops truncatus)	Epipelagic diver	Odontocete	Fish	Flounder		Bothidae	Paralichthys spp.	<1		North Carolina	Gannon & Waples, 2004
Bottlenose dolphin (Tursiops truncatus)	Epipelagic diver	Odontocete	Fish	Whiff		Bothidae	Citharichthys spp.	<1		North Carolina	Gannon & Waples, 2004
Bottlenose dolphin (Tursiops truncatus)	Epipelagic diver	Odontocete	Fish	Hake		Gadidae	Urophycis sp.	1		North Carolina	Gannon & Waples, 2004
Bottlenose dolphin (Tursiops truncatus)	Epipelagic diver	Odontocete	Fish	Shrimp eel		Ophichthidae	Ophichthus gomesi	1		North Carolina	Gannon & Waples, 2004
Bottlenose dolphin (Tursiops truncatus)	Epipelagic diver	Odontocete	Fish	Mullet		Mugilidae	Mugil cephalus	<1		North Carolina	Gannon & Waples, 2004
Bottlenose dolphin (Tursiops truncatus)	Epipelagic diver	Odontocete	Fish	Lizardfish		Synodontidae	Synodus foetens	<1		North Carolina	Gannon & Waples, 2004
Bottlenose dolphin (Tursiops truncatus)	Epipelagic diver	Odontocete	Fish	Striped bass		Percichthyidae	Morone saxatilis	<1		North Carolina	Gannon & Waples, 2004
Bottlenose dolphin (Tursiops truncatus)	Epipelagic diver	Odontocete	Fish	Jack		Carangidae	Caranx spp.	<1		North Carolina	Gannon & Waples, 2004
Bottlenose dolphin (Tursiops truncatus)	Epipelagic diver	Odontocete	Fish			Carangidae	Carangidae spp.	<1		North Carolina	Gannon & Waples, 2004
Bottlenose dolphin (Tursiops truncatus)	Epipelagic diver	Odontocete	Fish	Bluefish		Pomatomidae	Pomatomus saltatrix	<1		North Carolina	Gannon & Waples, 2004
Bottlenose dolphin (Tursiops truncatus)	Epipelagic diver	Odontocete	Fish	Toadfish		Batrachoididae	Opsanus tau	<1		North Carolina	Gannon & Waples, 2004
Bottlenose dolphin (Tursiops truncatus)	Epipelagic diver	Odontocete	Fish	Hogchoker		Soleidae	Trinectes maculatus	<1		North Carolina	Gannon & Waples, 2004
Bottlenose dolphin (Tursiops truncatus)	Epipelagic diver	Odontocete	Fish	Crevalle jack		Carangidae	Caranx hippos			Sarasota, Florida	Barros & Wells, 1998
Bottlenose dolphin (Tursiops truncatus)	Epipelagic diver	Odontocete	Fish	Pinfish		Sparidae	Lagodon rhomboides			Sarasota, Florida	Barros & Wells, 1998
Bottlenose dolphin (Tursiops truncatus)	Epipelagic diver	Odontocete	Fish	Spotfin croaker		Sciaenidae	Leiostomus xanthurus			Sarasota, Florida	Barros & Wells, 1998
Bottlenose dolphin (Tursiops truncatus)	Epipelagic diver	Odontocete	Fish	Ladyfish		Elopidae	Elops saurus			Sarasota, Florida	Barros & Wells, 1998
Bottlenose dolphin (Tursiops truncatus)	Epipelagic diver	Odontocete	Fish	Pigfish		Sparidae	Orthopristis cbrysoptera			Sarasota, Florida	Barros & Wells, 1998
Bottlenose dolphin (Tursiops truncatus)	Epipelagic diver	Odontocete	Fish	Mullet		Mugilidae	Mugil cephalus			Sarasota, Florida	Barros & Wells, 1998
Bottlenose dolphin (Tursiops truncatus)	Epipelagic diver	Odontocete	Fish	Gulf toadfish		Batrachoididae	Opsanus beta			Sarasota, Florida	Barros & Wells, 1998
Bottlenose dolphin (Tursiops truncatus)	Epipelagic diver	Odontocete	Fish	Sheepshead		Sparidae	Archosargus probatocephalus			Sarasota, Florida	Barros & Wells, 1998
Bottlenose dolphin (Tursiops truncatus)	Epipelagic diver	Odontocete	Fish	Menhaden		Clupeidae	Brevoortiaspp.			Sarasota, Florida	Barros & Wells, 1998
Bottlenose dolphin (Tursiops truncatus)	Epipelagic diver	Odontocete	Fish	Shrimp eel		Ophichthidae	Ophichthus gomesi			Sarasota, Florida	Barros & Wells, 1998
Bottlenose dolphin (Tursiops truncatus)	Epipelagic diver	Odontocete	Fish	Seatrout		Sciaenidae	Cynoscion spp.			Sarasota, Florida	Barros & Wells, 1998
Bottlenose dolphin (Tursiops truncatus)	Epipelagic diver	Odontocete	Fish	Yellowfin mojarra		Gerreidae	Gerres cinereus			Sarasota, Florida	Barros & Wells, 1998
Bottlenose dolphin (Tursiops truncatus)	Epipelagic diver	Odontocete	Pelagic invertebrates	Shrimp		Penaeidae	Unidentified spp.	<1		North Carolina	Gannon & Waples, 2004
Bottlenose dolphin (Tursiops truncatus)	Epipelagic diver	Odontocete	Cephalopods			Loliginidae		7		North Carolina	Gannon & Waples, 2004
Bottlenose dolphin (Tursiops truncatus)	Epipelagic diver	Odontocete	Pelagic invertebrates	Mantis shrimp		Order: Stomatopoda		<1		North Carolina	Gannon & Waples, 2004
Common minke whale (Balaenoptera acutorostrata)	Lunge-feeding	Mysticete	Fish	Herring		Clupeidae	Clupea harengus			Norway	Haug et al. 1997	Stomach contents
Common minke whale (Balaenoptera acutorostrata)	Lunge-feeding	Mysticete	Fish	Sand eel		Ammodytidae	Ammodytes sp.			Norway	Haug et al. 1997	Stomach contents
Common minke whale (Balaenoptera acutorostrata)	Lunge-feeding	Mysticete	Fish	Saithe		Gadidae	Pollachius virens			Norway	Haug et al. 1997	Stomach contents
Common minke whale (Balaenoptera acutorostrata)	Lunge-feeding	Mysticete	Fish	Capelin		Osmeridae	Mallotus villosus			Norway	Haug et al. 1997	Stomach contents
Common minke whale (Balaenoptera acutorostrata)	Lunge-feeding	Mysticete	Fish	Cod		Gadidae	Gadus morhua			Norway	Haug et al. 1997	Stomach contents
Common minke whale (Balaenoptera acutorostrata)	Lunge-feeding	Mysticete	Fish	Haddock		Gadidae	Melanogrammus aeglefinus			Norway	Haug et al. 1997	Stomach contents
Common minke whale (Balaenoptera acutorostrata)	Lunge-feeding	Mysticete	Fish	Herring		Clupeidae	Clupea harengus			North-east Atlantic	Haug, 1995
Common minke whale (Balaenoptera acutorostrata)	Lunge-feeding	Mysticete	Fish	Capelin		Osmeridae	Mallotus villosus			North-east Atlantic	Haug, 1995
Common minke whale (Balaenoptera acutorostrata)	Lunge-feeding	Mysticete	Fish	Stickleback		Gasterosteidae	Unidentified sp.			North-east Atlantic	Haug, 1995
Common minke whale (Balaenoptera acutorostrata)	Lunge-feeding	Mysticete	Fish	Atlantic Cod		Gadidae	Gadus morhua			North-east Atlantic	Haug, 1995
Common minke whale (Balaenoptera acutorostrata)	Lunge-feeding	Mysticete	Fish	Haddock		Gadidae	Melanogrammus aeglefinus			North-east Atlantic	Haug, 1995
Common minke whale (Balaenoptera acutorostrata)	Lunge-feeding	Mysticete	Fish	Blue whiting		Gadidae	Micromesistius poutassou			North-east Atlantic	Haug, 1995
Common minke whale (Balaenoptera acutorostrata)	Lunge-feeding	Mysticete	Fish	Pollock		Gadidae	Pollachius virens			North-east Atlantic	Haug, 1995
Common minke whale (Balaenoptera acutorostrata)	Lunge-feeding	Mysticete	Fish			Gadidae	Unidentified sp.			North-east Atlantic	Haug, 1995
Common minke whale (Balaenoptera acutorostrata)	Lunge-feeding	Mysticete	Fish	Scorpion fish		Scorpaenidae	Sebastes sp.			North-east Atlantic	Haug, 1995
Common minke whale (Balaenoptera acutorostrata)	Lunge-feeding	Mysticete	Fish	Sand eel		Ammodytidae	Ammodytes sp.			North-east Atlantic	Haug, 1995
Common minke whale (Balaenoptera acutorostrata)	Lunge-feeding	Mysticete	Fish	Gurnard		Triglidae	Unidentified sp.			North-east Atlantic	Haug, 1995
Common minke whale (Balaenoptera acutorostrata)	Lunge-feeding	Mysticete	Fish	Sculpin		Cottidae	Unidentified sp.			North-east Atlantic	Haug, 1995
Common minke whale (Balaenoptera acutorostrata)	Lunge-feeding	Mysticete	Fish	Witch (righteye founder)		Pleuronectidae	Glyptocephalus cynglossus			North-east Atlantic	Haug, 1995
Common minke whale (Balaenoptera acutorostrata)	Lunge-feeding	Mysticete	Benthic invertebrates			Hyperiidae	Parathemisto sp.			North-east Atlantic	Haug, 1995
Common minke whale (Balaenoptera acutorostrata)	Lunge-feeding	Mysticete	Pelagic invertebrates			Euphausiidae	Thyssanoessa sp.			Norway	Haug et al. 1997	Stomach contents
Common minke whale (Balaenoptera acutorostrata)	Lunge-feeding	Mysticete	Pelagic invertebrates			Euphausiidae	Thyssanoessa sp.			North-east Atlantic	Haug, 1995
Cuvier's beaked whale (Ziphius cavirostris)	Deep diver	Odontocete	Cephalopods	Sharpear enope squid		Ancistrocheiridae	Ancistrocheirus lesueuri			North-Pacific	West et al. 2017	Stomach contents
Cuvier's beaked whale (Ziphius cavirostris)	Deep diver	Odontocete	Cephalopods	Deepsea squid		Bathyteuthidae	Bathyteuthis abyssicola	0.01		Scotland	Santos et al. 2001	Strandings data
Cuvier's beaked whale (Ziphius cavirostris)	Deep diver	Odontocete	Cephalopods	Minimal armhook squid		Gonatidae	Berryteuthis anonychus			North-Pacific	West et al. 2017	Stomach contents
Cuvier's beaked whale (Ziphius cavirostris)	Deep diver	Odontocete	Cephalopods	Common arm squid		Brachioteuthidae	Brachioteuthis riisei	0.3		North-west Spain	Santos et al. 2001	Strandings data
Cuvier's beaked whale (Ziphius cavirostris)	Deep diver	Odontocete	Cephalopods	Common arm squid		Brachioteuthidae	Brachioteuthis riisei	0.3		Scotland	Santos et al. 2001	Strandings data
Cuvier's beaked whale (Ziphius cavirostris)	Deep diver	Odontocete	Cephalopods			Chiroteuthidae	Chiroteuthis calyx			North-Pacific	West et al. 2017	Stomach contents
Cuvier's beaked whale (Ziphius cavirostris)	Deep diver	Odontocete	Cephalopods	Long-armed squid		Chiroteuthidae	Chiroteuthis veranyi	3.31		Galicia (Spain)	Santos et al. 2001	Strandings data
Cuvier's beaked whale (Ziphius cavirostris)	Deep diver	Odontocete	Cephalopods	Long-armed squid		Chiroteuthidae	Chiroteuthis veranyi	2.53		North-west Spain	Santos et al. 2001	Strandings data
Cuvier's beaked whale (Ziphius cavirostris)	Deep diver	Odontocete	Cephalopods	Long-armed squid		Chiroteuthidae	Chiroteuthis veranyi	2.36		Scotland	Santos et al. 2001	Strandings data
Cuvier's beaked whale (Ziphius cavirostris)	Deep diver	Odontocete	Cephalopods	Comb-finned squid		Chtenopterygidae	Chtenopteryx sicula	0.17		Scotland	Santos et al. 2001	Strandings data
Cuvier's beaked whale (Ziphius cavirostris)	Deep diver	Odontocete	Cephalopods	Glass squid		Cranchiidae	Cranchia scabra			North-Pacific	West et al. 2017	Stomach contents
Cuvier's beaked whale (Ziphius cavirostris)	Deep diver	Odontocete	Cephalopods	Sirvent's disc-fin squid		Cycloteuthidae	Cycloteuthis sirventi	0.14		Galicia (Spain)	Santos et al. 2001	Strandings data
Cuvier's beaked whale (Ziphius cavirostris)	Deep diver	Odontocete	Cephalopods	Sirvent's disc-fin squid		Cycloteuthidae	Cycloteuthis sirventi	0.04		Scotland	Santos et al. 2001	Strandings data
Cuvier's beaked whale (Ziphius cavirostris)	Deep diver	Odontocete	Cephalopods			Cycloteuthidae	Cycloteuthis sirventi			North-Pacific	West et al. 2017	Stomach contents
Cuvier's beaked whale (Ziphius cavirostris)	Deep diver	Odontocete	Cephalopods			Cycloteuthidae	Discoteuthis sp.	0.43		Galicia (Spain)	Santos et al. 2001	Strandings data
Cuvier's beaked whale (Ziphius cavirostris)	Deep diver	Odontocete	Cephalopods	Humboldt squid		Ommastrephidae	Dosidicus gigas			North-Pacific	West et al. 2017	Stomach contents
Cuvier's beaked whale (Ziphius cavirostris)	Deep diver	Odontocete	Cephalopods			Enoploteuthidae	Enoploteuthis sp			North-Pacific	West et al. 2017	Stomach contents
Cuvier's beaked whale (Ziphius cavirostris)	Deep diver	Odontocete	Cephalopods			Gonatidae	Eogonatus tinro			North-Pacific	West et al. 2017	Stomach contents
Cuvier's beaked whale (Ziphius cavirostris)	Deep diver	Odontocete	Cephalopods	Glass squid		Cranchiidae	Galiteuthis armata	9.54		Scotland	Santos et al. 2001	Strandings data
Cuvier's beaked whale (Ziphius cavirostris)	Deep diver	Odontocete	Cephalopods	Glass squid		Cranchiidae	Galiteuthis phyllura			North-Pacific	West et al. 2017	Stomach contents
Cuvier's beaked whale (Ziphius cavirostris)	Deep diver	Odontocete	Cephalopods	Glass squid		Cranchiidae	Galiteuthis sp			North-Pacific	West et al. 2017	Stomach contents
Cuvier's beaked whale (Ziphius cavirostris)	Deep diver	Odontocete	Cephalopods	Boreopacific armhook squid		Gonatidae	Gonatopsis borealis			North-Pacific	West et al. 2017	Stomach contents
Cuvier's beaked whale (Ziphius cavirostris)	Deep diver	Odontocete	Cephalopods			Gonatidae	Gonatopsis sp			North-Pacific	West et al. 2017	Stomach contents
Cuvier's beaked whale (Ziphius cavirostris)	Deep diver	Odontocete	Cephalopods	Berry armhook squid		Gonatidae	Gonatus berryi			North-Pacific	West et al. 2017	Stomach contents
Cuvier's beaked whale (Ziphius cavirostris)	Deep diver	Odontocete	Cephalopods	California armhook squid		Gonatidae	Gonatus californiensis			North-Pacific	West et al. 2017	Stomach contents
Cuvier's beaked whale (Ziphius cavirostris)	Deep diver	Odontocete	Cephalopods	Clawed armhook squid		Gonatidae	Gonatus onyx			North-Pacific	West et al. 2017	Stomach contents
Cuvier's beaked whale (Ziphius cavirostris)	Deep diver	Odontocete	Cephalopods	Fiery armhook squid		Gonatidae	Gonatus pyros			North-Pacific	West et al. 2017	Stomach contents
Cuvier's beaked whale (Ziphius cavirostris)	Deep diver	Odontocete	Cephalopods			Gonatidae	Gonatus sp.			North-Pacific	West et al. 2017	Stomach contents
Cuvier's beaked whale (Ziphius cavirostris)	Deep diver	Odontocete	Cephalopods			Gonatidae	Gonatus sp.	4.61		Galicia (Spain)	Santos et al. 2001	Strandings data
Cuvier's beaked whale (Ziphius cavirostris)	Deep diver	Odontocete	Cephalopods			Gonatidae	Gonatus sp.	3.56		North-west Spain	Santos et al. 2001	Strandings data
Cuvier's beaked whale (Ziphius cavirostris)	Deep diver	Odontocete	Cephalopods			Gonatidae	Gonatus sp.	11.18		Scotland	Santos et al. 2001	Strandings data
Cuvier's beaked whale (Ziphius cavirostris)	Deep diver	Odontocete	Cephalopods			Chiroteuthidae	Grimalditeuthis bomplandii			North-Pacific	West et al. 2017	Stomach contents
Cuvier's beaked whale (Ziphius cavirostris)	Deep diver	Odontocete	Cephalopods	Odd bobtail		Sepiolidae	Heteroteuthis dispar	0.02		Scotland	Santos et al. 2001	Strandings data
Cuvier's beaked whale (Ziphius cavirostris)	Deep diver	Odontocete	Cephalopods	Arcturus jewel squid		Histioteuthidae	Histioteuthis arcturi	0.43		Galicia (Spain)	Santos et al. 2001	Strandings data
Cuvier's beaked whale (Ziphius cavirostris)	Deep diver	Odontocete	Cephalopods	Arcturus jewel squid		Histioteuthidae	Histioteuthis arcturi	0.89		North-west Spain	Santos et al. 2001	Strandings data
Cuvier's beaked whale (Ziphius cavirostris)	Deep diver	Odontocete	Cephalopods	Umbrella squid		Histioteuthidae	Histioteuthis bonnellii	0.43		Galicia (Spain)	Santos et al. 2001	Strandings data
Cuvier's beaked whale (Ziphius cavirostris)	Deep diver	Odontocete	Cephalopods	Umbrella squid		Histioteuthidae	Histioteuthis bonnellii	0.44		Scotland	Santos et al. 2001	Strandings data
Cuvier's beaked whale (Ziphius cavirostris)	Deep diver	Odontocete	Cephalopods	Cock-eyed squid		Histioteuthidae	Histioteuthis corona	1.51		Scotland	Santos et al. 2001	Strandings data
Cuvier's beaked whale (Ziphius cavirostris)	Deep diver	Odontocete	Cephalopods	Cock-eyed squid		Histioteuthidae	Histioteuthis corona			North-Pacific	West et al. 2017	Stomach contents
Cuvier's beaked whale (Ziphius cavirostris)	Deep diver	Odontocete	Cephalopods	Strawberry squid		Histioteuthidae	Histioteuthis heteropsis			North-Pacific	West et al. 2017	Stomach contents
Cuvier's beaked whale (Ziphius cavirostris)	Deep diver	Odontocete	Cephalopods	Flowervase jewel squid		Histioteuthidae	Histioteuthis hoylei			North-Pacific	West et al. 2017	Stomach contents
Cuvier's beaked whale (Ziphius cavirostris)	Deep diver	Odontocete	Cephalopods	Pearly jewel squid		Histioteuthidae	Histioteuthis meleagroteuthis	0.14		Galicia (Spain)	Santos et al. 2001	Strandings data
Cuvier's beaked whale (Ziphius cavirostris)	Deep diver	Odontocete	Cephalopods	Pearly jewel squid		Histioteuthidae	Histioteuthis meleagroteuthis	0.3		North-west Spain	Santos et al. 2001	Strandings data
Cuvier's beaked whale (Ziphius cavirostris)	Deep diver	Odontocete	Cephalopods	Pearly jewel squid		Histioteuthidae	Histioteuthis meleagroteuthis	0.37		Scotland	Santos et al. 2001	Strandings data
Cuvier's beaked whale (Ziphius cavirostris)	Deep diver	Odontocete	Cephalopods	Cock-eyed squid		Histioteuthidae	Histioteuthis oceani			North-Pacific	West et al. 2017	Stomach contents
Cuvier's beaked whale (Ziphius cavirostris)	Deep diver	Odontocete	Cephalopods	Reverse jewel squid		Histioteuthidae	Histioteuthis reversa	3.03		Galicia (Spain)	Santos et al. 2001	Strandings data
Cuvier's beaked whale (Ziphius cavirostris)	Deep diver	Odontocete	Cephalopods	Reverse jewel squid		Histioteuthidae	Histioteuthis reversa	27.63		North-west Spain	Santos et al. 2001	Strandings data
Cuvier's beaked whale (Ziphius cavirostris)	Deep diver	Odontocete	Cephalopods	Reverse jewel squid		Histioteuthidae	Histioteuthis reversa	4.33		Scotland	Santos et al. 2001	Strandings data
Cuvier's beaked whale (Ziphius cavirostris)	Deep diver	Odontocete	Cephalopods			Histioteuthidae	Histioteuthis sp			North-Pacific	West et al. 2017	Stomach contents
Cuvier's beaked whale (Ziphius cavirostris)	Deep diver	Odontocete	Fish	Strickrott's hagfish		Myxinidae	Eptatretus sp			North-Pacific	West et al. 2017	Stomach contents
Cuvier's beaked whale (Ziphius cavirostris)	Deep diver	Odontocete	Fish	Slickhead		Alepocephalidae	Alepocephalus sp.			North-Pacific	West et al. 2017	Stomach contents
Cuvier's beaked whale (Ziphius cavirostris)	Deep diver	Odontocete	Fish	Snaggletooth		Stomiidae	Borostomias sp.			North-Pacific	West et al. 2017	Stomach contents
Cuvier's beaked whale (Ziphius cavirostris)	Deep diver	Odontocete	Fish	Warming's lantern fish		Myctophidae	Ceratoscopelas warmingii			North-Pacific	West et al. 2017	Stomach contents
Cuvier's beaked whale (Ziphius cavirostris)	Deep diver	Odontocete	Fish	Giant grenadier		Macrouridae	Albatrossia pectoralis			North-Pacific	West et al. 2017	Stomach contents
Cuvier's beaked whale (Ziphius cavirostris)	Deep diver	Odontocete	Cephalopods	Pelagic octopus		Bolitaeneidae	Japatella sp			North-Pacific	West et al. 2017	Stomach contents
Cuvier's beaked whale (Ziphius cavirostris)	Deep diver	Odontocete	Cephalopods	Pelagic octopus		Bolitaeneidae	Japetella diaphana	0.02		Scotland	Santos et al. 2001	Strandings data
Cuvier's beaked whale (Ziphius cavirostris)	Deep diver	Odontocete	Cephalopods	Glass squid		Cranchiidae	Leachia sp.			North-Pacific	West et al. 2017	Stomach contents
Cuvier's beaked whale (Ziphius cavirostris)	Deep diver	Odontocete	Cephalopods	Grimaldi scaled squid		Lepidoteuthidae	Lepidoteuthis grimaldii			North-Pacific	West et al. 2017	Stomach contents
Cuvier's beaked whale (Ziphius cavirostris)	Deep diver	Odontocete	Cephalopods	Reinhardt's cranch squid		Cranchiidae	Liocranchia reinhardti	0.04		Scotland	Santos et al. 2001	Strandings data
Cuvier's beaked whale (Ziphius cavirostris)	Deep diver	Odontocete	Cephalopods	Glass squid		Cranchiidae	Liocranchia reinhardtii			North-Pacific	West et al. 2017	Stomach contents
Cuvier's beaked whale (Ziphius cavirostris)	Deep diver	Odontocete	Cephalopods	Long-finned squid		Loliginidae	Loligo pealei	100		Gulf of Mexico	Fertl et al. 1997	Stomach contents
Cuvier's beaked whale (Ziphius cavirostris)	Deep diver	Odontocete	Cephalopods			Mastigoteuthidae	Magnoteuthis microlucens			North-Pacific	West et al. 2017	Stomach contents
Cuvier's beaked whale (Ziphius cavirostris)	Deep diver	Odontocete	Cephalopods	Whip-lash squid		Mastigoteuthidae	Mastigoteuthis schmidti	19.02		Galicia (Spain)	Santos et al. 2001	Strandings data
Cuvier's beaked whale (Ziphius cavirostris)	Deep diver	Odontocete	Cephalopods	Whip-lash squid		Mastigoteuthidae	Mastigoteuthis schmidti	5.2		North-west Spain	Santos et al. 2001	Strandings data
Cuvier's beaked whale (Ziphius cavirostris)	Deep diver	Odontocete	Cephalopods	Whip-lash squid		Mastigoteuthidae	Mastigoteuthis schmidti	9.54		Scotland	Santos et al. 2001	Strandings data
Cuvier's beaked whale (Ziphius cavirostris)	Deep diver	Odontocete	Cephalopods			Mastigoteuthidae	Mastigotragus pyrodes			North-Pacific	West et al. 2017	Stomach contents
Cuvier's beaked whale (Ziphius cavirostris)	Deep diver	Odontocete	Cephalopods	Glass squid		Cranchiidae	Megalocranchia fisheri			North-Pacific	West et al. 2017	Stomach contents
Cuvier's beaked whale (Ziphius cavirostris)	Deep diver	Odontocete	Cephalopods	Glass squid		Cranchiidae	Megalocranchia sp.	0.25		Scotland	Santos et al. 2001	Strandings data
Cuvier's beaked whale (Ziphius cavirostris)	Deep diver	Odontocete	Cephalopods	Clubhook squid		Onychoteuthidae	Moroteuthis sp.	0.2		Scotland	Santos et al. 2001	Strandings data
Cuvier's beaked whale (Ziphius cavirostris)	Deep diver	Odontocete	Pelagic invertebrates			Oplophoridae	Notostomus japonicus			North-Pacific	West et al. 2017	Stomach contents
Cuvier's beaked whale (Ziphius cavirostris)	Deep diver	Odontocete	Cephalopods	Hawaiian flying squid		Ommastrephidae	Nototodarus hawaiiensis			North-Pacific	West et al. 2017	Stomach contents
Cuvier's beaked whale (Ziphius cavirostris)	Deep diver	Odontocete	Cephalopods	Rupell's octopus squid		Octopoteuthidae	Ocotopoteuthis sicula	0.65		Scotland	Santos et al. 2001	Strandings data
Cuvier's beaked whale (Ziphius cavirostris)	Deep diver	Odontocete	Cephalopods	Rupell's octopus squid		Octopoteuthidae	Ocotopoteuthis sicula	1.59		Galicia (Spain)	Santos et al. 2001	Strandings data
Cuvier's beaked whale (Ziphius cavirostris)	Deep diver	Odontocete	Cephalopods	Rupell's octopus squid		Octopoteuthidae	Ocotopoteuthis sicula	0.59		North-west Spain	Santos et al. 2001	Strandings data
Cuvier's beaked whale (Ziphius cavirostris)	Deep diver	Odontocete	Cephalopods	Octopus squid		Octopoteuthidae	Octopoteuthis deletron			North-Pacific	West et al. 2017	Stomach contents
Cuvier's beaked whale (Ziphius cavirostris)	Deep diver	Odontocete	Cephalopods	Boreal clubhook squid		Onychoteuthidae	Onychoteuthis borealijaponica			North-Pacific	West et al. 2017	Stomach contents
Cuvier's beaked whale (Ziphius cavirostris)	Deep diver	Odontocete	Cephalopods	Hooked squid		Onychoteuthidae	Onychoteuthis sp.			North-Pacific	West et al. 2017	Stomach contents
Cuvier's beaked whale (Ziphius cavirostris)	Deep diver	Odontocete	Cephalopods	Robust clubhook squid		Onychoteuthidae	Onykia robusta			North-Pacific	West et al. 2017	Stomach contents
Cuvier's beaked whale (Ziphius cavirostris)	Deep diver	Odontocete	Cephalopods	Clubhook squid		Onychoteuthidae	Onykia sp			North-Pacific	West et al. 2017	Stomach contents
Cuvier's beaked whale (Ziphius cavirostris)	Deep diver	Odontocete	Cephalopods	Flapjack octopus		Opisthoteuthidae	Opisthoteuthis californiana			North-Pacific	West et al. 2017	Stomach contents
Cuvier's beaked whale (Ziphius cavirostris)	Deep diver	Odontocete	Pelagic invertebrates	White glass shrimp		Pasiphaeidae	Pasiphaea sp			North-Pacific	West et al. 2017	Stomach contents
Cuvier's beaked whale (Ziphius cavirostris)	Deep diver	Odontocete	Cephalopods			Pholidoteuthidae	Pholidoteuthis boschmai	1.3		Galicia (Spain)	Santos et al. 2001	Strandings data
Cuvier's beaked whale (Ziphius cavirostris)	Deep diver	Odontocete	Cephalopods			Pholidoteuthidae	Pholidoteuthis boschmai	0.15		North-west Spain	Santos et al. 2001	Strandings data
Cuvier's beaked whale (Ziphius cavirostris)	Deep diver	Odontocete	Cephalopods			Pholidoteuthidae	Pholidoteuthis boschmai	0.2		Scotland	Santos et al. 2001	Strandings data
Cuvier's beaked whale (Ziphius cavirostris)	Deep diver	Odontocete	Cephalopods			Pholidoteuthidae	Pholidoteuthis massayae			North-Pacific	West et al. 2017	Stomach contents
Cuvier's beaked whale (Ziphius cavirostris)	Deep diver	Odontocete	Cephalopods	Glowing sucker octopus		Stauroteuthidae	Stauroteuthis syrtensis	0.14		Galicia (Spain)	Santos et al. 2001	Strandings data
Cuvier's beaked whale (Ziphius cavirostris)	Deep diver	Odontocete	Cephalopods	Glowing sucker octopus		Stauroteuthidae	Stauroteuthis syrtensis	0.15		North-west Spain	Santos et al. 2001	Strandings data
Cuvier's beaked whale (Ziphius cavirostris)	Deep diver	Odontocete	Cephalopods	Purpleback flying squid		Ommastrephidae	Sthenoteuthis oualaniensis			North-Pacific	West et al. 2017	Stomach contents
Cuvier's beaked whale (Ziphius cavirostris)	Deep diver	Odontocete	Cephalopods			Histioteuthidae	Stigmatoteuthis dofleini			North-Pacific	West et al. 2017	Stomach contents
Cuvier's beaked whale (Ziphius cavirostris)	Deep diver	Odontocete	Pelagic invertebrates			Oplophoridae	Systellapsis sp			North-Pacific	West et al. 2017	Stomach contents
Cuvier's beaked whale (Ziphius cavirostris)	Deep diver	Odontocete	Cephalopods	Glass squid		Cranchiidae	Taonius belone			North-Pacific	West et al. 2017	Stomach contents
Cuvier's beaked whale (Ziphius cavirostris)	Deep diver	Odontocete	Cephalopods	Glass squid		Cranchiidae	Taonius borealis			North-Pacific	West et al. 2017	Stomach contents
Cuvier's beaked whale (Ziphius cavirostris)	Deep diver	Odontocete	Cephalopods	Peacock cranch squid		Cranchiidae	Taonius pavo	17.15		Galicia (Spain)	Santos et al. 2001	Strandings data
Cuvier's beaked whale (Ziphius cavirostris)	Deep diver	Odontocete	Cephalopods	Peacock cranch squid		Cranchiidae	Taonius pavo	4.9		North-west Spain	Santos et al. 2001	Strandings data
Cuvier's beaked whale (Ziphius cavirostris)	Deep diver	Odontocete	Cephalopods	Peacock cranch squid		Cranchiidae	Taonius pavo	10.78		Scotland	Santos et al. 2001	Strandings data
Cuvier's beaked whale (Ziphius cavirostris)	Deep diver	Odontocete	Cephalopods	Glass squid		Cranchiidae	Teuthowenia megalops	35.45		Galicia (Spain)	Santos et al. 2001	Strandings data
Cuvier's beaked whale (Ziphius cavirostris)	Deep diver	Odontocete	Cephalopods	Glass squid		Cranchiidae	Teuthowenia megalops	48.89		North-west Spain	Santos et al. 2001	Strandings data
Cuvier's beaked whale (Ziphius cavirostris)	Deep diver	Odontocete	Cephalopods	Glass squid		Cranchiidae	Teuthowenia megalops	22.23		Scotland	Santos et al. 2001	Strandings data
Cuvier's beaked whale (Ziphius cavirostris)	Deep diver	Odontocete	Cephalopods	European flying squid		Ommastrephidae	Todarodes sagittatus	1.01		Galicia (Spain)	Santos et al. 2001	Strandings data
Cuvier's beaked whale (Ziphius cavirostris)	Deep diver	Odontocete	Cephalopods	European flying squid		Ommastrephidae	Todarodes sagittatus	1.04		North-west Spain	Santos et al. 2001	Strandings data
Cuvier's beaked whale (Ziphius cavirostris)	Deep diver	Odontocete	Cephalopods	European flying squid		Ommastrephidae	Todarodes sagittatus	0.28		Scotland	Santos et al. 2001	Strandings data
Cuvier's beaked whale (Ziphius cavirostris)	Deep diver	Odontocete	Cephalopods	Cirrate octopus		Cirroteuthidae	Unidentified sp.	0.01		Scotland	Santos et al. 2001	Strandings data
Cuvier's beaked whale (Ziphius cavirostris)	Deep diver	Odontocete	Cephalopods	Vampire squid		Vampyroteuthidae	Vampiroteuthis infernalis	0.3		North-west Spain	Santos et al. 2001	Strandings data
Cuvier's beaked whale (Ziphius cavirostris)	Deep diver	Odontocete	Cephalopods	Vampire squid		Vampyroteuthidae	Vampiroteuthis infernalis			North-Pacific	West et al. 2017	Stomach contents
Cuvier's beaked whale (Ziphius cavirostris)	Deep diver	Odontocete	Cephalopods			Onychoteuthidae		8		South Pacific	Fordyce et al. 1979	Stomach contents
Cuvier's beaked whale (Ziphius cavirostris)	Deep diver	Odontocete	Cephalopods			Histioteuthidae		8		South Pacific	Fordyce et al. 1979	Stomach contents
Cuvier's beaked whale (Ziphius cavirostris)	Deep diver	Odontocete	Cephalopods			Pholidoteuthidae		1		South Pacific	Fordyce et al. 1979	Stomach contents
Cuvier's beaked whale (Ziphius cavirostris)	Deep diver	Odontocete	Cephalopods			Cranchiidae		81		South Pacific	Fordyce et al. 1979	Stomach contents
Cuvier's beaked whale (Ziphius cavirostris)	Deep diver	Odontocete	Cephalopods			Brachioteuthidae		1		South Pacific	Fordyce et al. 1979	Stomach contents
Dall's porpoise (Phocoenoides dalli)	Deep diver	Odontocete	Fish			Engraulidae	Engraulis japonica			Subarctic North Pacific and Bering Sea	Ohizumi et al. 2003	Stomach contents
Dall's porpoise (Phocoenoides dalli)	Deep diver	Odontocete	Fish			Clupeidae	Sardinops melanostictus			Subarctic North Pacific and Bering Sea	Ohizumi et al. 2003	Stomach contents
Dall's porpoise (Phocoenoides dalli)	Deep diver	Odontocete	Fish			Scomberesocidae	Cololabis saira			Subarctic North Pacific and Bering Sea	Ohizumi et al. 2003	Stomach contents
Dall's porpoise (Phocoenoides dalli)	Deep diver	Odontocete	Fish			Scombridae	Scomber spp.			Subarctic North Pacific and Bering Sea	Ohizumi et al. 2003	Stomach contents
Dall's porpoise (Phocoenoides dalli)	Deep diver	Odontocete	Fish			Myctophidae	Protomyctophum thompsoni			Subarctic North Pacific and Bering Sea	Ohizumi et al. 2003	Stomach contents
Dall's porpoise (Phocoenoides dalli)	Deep diver	Odontocete	Fish			Myctophidae	Electrona rissoi			Subarctic North Pacific and Bering Sea	Ohizumi et al. 2003	Stomach contents
Dall's porpoise (Phocoenoides dalli)	Deep diver	Odontocete	Fish			Myctophidae	Symbolophorus californiensis			Subarctic North Pacific and Bering Sea	Ohizumi et al. 2003	Stomach contents
Dall's porpoise (Phocoenoides dalli)	Deep diver	Odontocete	Fish			Myctophidae	Diaphus theta			Subarctic North Pacific and Bering Sea	Ohizumi et al. 2003	Stomach contents
Dall's porpoise (Phocoenoides dalli)	Deep diver	Odontocete	Fish			Myctophidae	Diaphus gigas			Subarctic North Pacific and Bering Sea	Ohizumi et al. 2003	Stomach contents
Dall's porpoise (Phocoenoides dalli)	Deep diver	Odontocete	Fish			Myctophidae	Diaphus spp.			Subarctic North Pacific and Bering Sea	Ohizumi et al. 2003	Stomach contents
Dall's porpoise (Phocoenoides dalli)	Deep diver	Odontocete	Fish			Myctophidae	Stenobrachius leucopsarus			Subarctic North Pacific and Bering Sea	Ohizumi et al. 2003	Stomach contents
Dall's porpoise (Phocoenoides dalli)	Deep diver	Odontocete	Fish			Myctophidae	Stenobrachius nannochir			Subarctic North Pacific and Bering Sea	Ohizumi et al. 2003	Stomach contents
Dall's porpoise (Phocoenoides dalli)	Deep diver	Odontocete	Fish			Myctophidae	Stenobrachius spp.			Subarctic North Pacific and Bering Sea	Ohizumi et al. 2003	Stomach contents
Dall's porpoise (Phocoenoides dalli)	Deep diver	Odontocete	Fish			Myctophidae	Lampanyctus regalis			Subarctic North Pacific and Bering Sea	Ohizumi et al. 2003	Stomach contents
Dall's porpoise (Phocoenoides dalli)	Deep diver	Odontocete	Fish			Myctophidae	Lampanyctus jordani			Subarctic North Pacific and Bering Sea	Ohizumi et al. 2003	Stomach contents
Dall's porpoise (Phocoenoides dalli)	Deep diver	Odontocete	Fish			Myctophidae	Ceratoscopelus warmingi			Subarctic North Pacific and Bering Sea	Ohizumi et al. 2003	Stomach contents
Dall's porpoise (Phocoenoides dalli)	Deep diver	Odontocete	Fish			Myctophidae	Notoscopelus japonicus			Subarctic North Pacific and Bering Sea	Ohizumi et al. 2003	Stomach contents
Dall's porpoise (Phocoenoides dalli)	Deep diver	Odontocete	Fish			Myctophidae	Notoscopelus resplendens			Subarctic North Pacific and Bering Sea	Ohizumi et al. 2003	Stomach contents
Dall's porpoise (Phocoenoides dalli)	Deep diver	Odontocete	Fish			Myctophidae	Tarletonbeania taylori			Subarctic North Pacific and Bering Sea	Ohizumi et al. 2003	Stomach contents
Dall's porpoise (Phocoenoides dalli)	Deep diver	Odontocete	Fish			Myctophidae	Lampadena urophaos			Subarctic North Pacific and Bering Sea	Ohizumi et al. 2003	Stomach contents
Dall's porpoise (Phocoenoides dalli)	Deep diver	Odontocete	Fish			Myctophidae	Lampadena luminosa			Subarctic North Pacific and Bering Sea	Ohizumi et al. 2003	Stomach contents
Dall's porpoise (Phocoenoides dalli)	Deep diver	Odontocete	Fish			Myctophidae	Lampadena spp.			Subarctic North Pacific and Bering Sea	Ohizumi et al. 2003	Stomach contents
Dall's porpoise (Phocoenoides dalli)	Deep diver	Odontocete	Fish			Myctophidae	Unidentified spp.			Subarctic North Pacific and Bering Sea	Ohizumi et al. 2003	Stomach contents
Dall's porpoise (Phocoenoides dalli)	Deep diver	Odontocete	Fish			Bathylagidae	Leuroglossus schmidti			Subarctic North Pacific and Bering Sea	Ohizumi et al. 2003	Stomach contents
Dall's porpoise (Phocoenoides dalli)	Deep diver	Odontocete	Fish			Bathylagidae	Bathylagus ochotensis			Subarctic North Pacific and Bering Sea	Ohizumi et al. 2003	Stomach contents
Dall's porpoise (Phocoenoides dalli)	Deep diver	Odontocete	Fish			Bathylagidae	Unidentified spp.			Subarctic North Pacific and Bering Sea	Ohizumi et al. 2003	Stomach contents
Dall's porpoise (Phocoenoides dalli)	Deep diver	Odontocete	Fish			Phosichthydae	Icthyococcus spp.			Subarctic North Pacific and Bering Sea	Ohizumi et al. 2003	Stomach contents
Dall's porpoise (Phocoenoides dalli)	Deep diver	Odontocete	Fish			Notosudidae	Scopelosaurus harryi			Subarctic North Pacific and Bering Sea	Ohizumi et al. 2003	Stomach contents
Dall's porpoise (Phocoenoides dalli)	Deep diver	Odontocete	Fish			Argentinidae	Unidentified spp.			Subarctic North Pacific and Bering Sea	Ohizumi et al. 2003	Stomach contents
Dall's porpoise (Phocoenoides dalli)	Deep diver	Odontocete	Fish			Paralepididae	Paralepis atlantica			Subarctic North Pacific and Bering Sea	Ohizumi et al. 2003	Stomach contents
Dall's porpoise (Phocoenoides dalli)	Deep diver	Odontocete	Fish			Paralepididae	Lestidiops sphyraenopsis			Subarctic North Pacific and Bering Sea	Ohizumi et al. 2003	Stomach contents
Dall's porpoise (Phocoenoides dalli)	Deep diver	Odontocete	Fish			Paralepididae	Lestidiops spp.			Subarctic North Pacific and Bering Sea	Ohizumi et al. 2003	Stomach contents
Dall's porpoise (Phocoenoides dalli)	Deep diver	Odontocete	Fish			Sternoptychidae	Maurolicus muelleri			Subarctic North Pacific and Bering Sea	Ohizumi et al. 2003	Stomach contents
Dall's porpoise (Phocoenoides dalli)	Deep diver	Odontocete	Fish			Gadidae	Theragra chalcogramma			Subarctic North Pacific and Bering Sea	Ohizumi et al. 2003	Stomach contents
Dall's porpoise (Phocoenoides dalli)	Deep diver	Odontocete	Cephalopods			Gonatidae	Gonatopsis beorealis			Subarctic North Pacific and Bering Sea	Ohizumi et al. 2003	Stomach contents
Dall's porpoise (Phocoenoides dalli)	Deep diver	Odontocete	Cephalopods			Gonatidae	Berryteuthis magister			Subarctic North Pacific and Bering Sea	Ohizumi et al. 2003	Stomach contents
Dall's porpoise (Phocoenoides dalli)	Deep diver	Odontocete	Cephalopods			Gonatidae	Berryteuthis anonychus			Subarctic North Pacific and Bering Sea	Ohizumi et al. 2003	Stomach contents
Dall's porpoise (Phocoenoides dalli)	Deep diver	Odontocete	Cephalopods			Gonatidae	Gonatus onyx			Subarctic North Pacific and Bering Sea	Ohizumi et al. 2003	Stomach contents
Dall's porpoise (Phocoenoides dalli)	Deep diver	Odontocete	Cephalopods			Gonatidae	Gonatus middendorff			Subarctic North Pacific and Bering Sea	Ohizumi et al. 2003	Stomach contents
Dall's porpoise (Phocoenoides dalli)	Deep diver	Odontocete	Cephalopods			Gonatidae	Gonatus madokai			Subarctic North Pacific and Bering Sea	Ohizumi et al. 2003	Stomach contents
Dall's porpoise (Phocoenoides dalli)	Deep diver	Odontocete	Cephalopods			Gonatidae	Gonatus berryi			Subarctic North Pacific and Bering Sea	Ohizumi et al. 2003	Stomach contents
Dall's porpoise (Phocoenoides dalli)	Deep diver	Odontocete	Cephalopods			Gonatidae	Gonatus pyros			Subarctic North Pacific and Bering Sea	Ohizumi et al. 2003	Stomach contents
Dall's porpoise (Phocoenoides dalli)	Deep diver	Odontocete	Cephalopods			Gonatidae	Eogonatus tinro			Subarctic North Pacific and Bering Sea	Ohizumi et al. 2003	Stomach contents
Dall's porpoise (Phocoenoides dalli)	Deep diver	Odontocete	Cephalopods			Gonatidae	Unidentified spp.			Subarctic North Pacific and Bering Sea	Ohizumi et al. 2003	Stomach contents
Dall's porpoise (Phocoenoides dalli)	Deep diver	Odontocete	Cephalopods			Onychoteuthidae	Onychoteuthis borealijaponica			Subarctic North Pacific and Bering Sea	Ohizumi et al. 2003	Stomach contents
Dall's porpoise (Phocoenoides dalli)	Deep diver	Odontocete	Cephalopods			Onychoteuthidae	Unidentified spp.			Subarctic North Pacific and Bering Sea	Ohizumi et al. 2003	Stomach contents
Dall's porpoise (Phocoenoides dalli)	Deep diver	Odontocete	Cephalopods			Enoploteuthidae	Enoploteutis chuni			Subarctic North Pacific and Bering Sea	Ohizumi et al. 2003	Stomach contents
Dall's porpoise (Phocoenoides dalli)	Deep diver	Odontocete	Cephalopods			Enoploteuthidae	Watasenia scintillans			Subarctic North Pacific and Bering Sea	Ohizumi et al. 2003	Stomach contents
Dall's porpoise (Phocoenoides dalli)	Deep diver	Odontocete	Cephalopods			Enoploteuthidae	Abraliopsis felis			Subarctic North Pacific and Bering Sea	Ohizumi et al. 2003	Stomach contents
Dall's porpoise (Phocoenoides dalli)	Deep diver	Odontocete	Cephalopods			Enoploteuthidae	Enoploteuthis spp.			Subarctic North Pacific and Bering Sea	Ohizumi et al. 2003	Stomach contents
Dall's porpoise (Phocoenoides dalli)	Deep diver	Odontocete	Cephalopods			Cranchiidae	Galiteuthis spp.			Subarctic North Pacific and Bering Sea	Ohizumi et al. 2003	Stomach contents
Dall's porpoise (Phocoenoides dalli)	Deep diver	Odontocete	Cephalopods			Cranchiidae	Taonius pavo			Subarctic North Pacific and Bering Sea	Ohizumi et al. 2003	Stomach contents
Dall's porpoise (Phocoenoides dalli)	Deep diver	Odontocete	Cephalopods			Cranchiidae	Unidentified spp.			Subarctic North Pacific and Bering Sea	Ohizumi et al. 2003	Stomach contents
Dall's porpoise (Phocoenoides dalli)	Deep diver	Odontocete	Cephalopods			Ommastrephidae	Todarodes pacificus			Subarctic North Pacific and Bering Sea	Ohizumi et al. 2003	Stomach contents
Dall's porpoise (Phocoenoides dalli)	Deep diver	Odontocete	Cephalopods			Octopoteuthidae	Octopoteuthis spp.			Subarctic North Pacific and Bering Sea	Ohizumi et al. 2003	Stomach contents
Dall's porpoise (Phocoenoides dalli)	Deep diver	Odontocete	Cephalopods			Histioteuthidae	Histioteuthis spp.			Subarctic North Pacific and Bering Sea	Ohizumi et al. 2003	Stomach contents
Dall's porpoise (Phocoenoides dalli)	Deep diver	Odontocete	Cephalopods			Chiroteuthidae	Chiroteuthis spp.			Subarctic North Pacific and Bering Sea	Ohizumi et al. 2003	Stomach contents
Dall's porpoise (Phocoenoides dalli)	Deep diver	Odontocete	Fish	Northern anchovy		Engraulidae	Engraulis mordax			California and Washington	Kajimura et al. 1980	Stomach contents
Dall's porpoise (Phocoenoides dalli)	Deep diver	Odontocete	Fish	Pacific saury		Scomberesocidae	Cololabis saira			California and Washington	Kajimura et al. 1980	Stomach contents
Dall's porpoise (Phocoenoides dalli)	Deep diver	Odontocete	Fish	Pacific whiting		Merlucciidae	Merluccius productus			California and Washington	Kajimura et al. 1980	Stomach contents
Dall's porpoise (Phocoenoides dalli)	Deep diver	Odontocete	Cephalopods			Loliginidae	Loligo opalescens			California and Washington	Kajimura et al. 1980	Stomach contents
Dall's porpoise (Phocoenoides dalli)	Deep diver	Odontocete	Cephalopods			Enoploteuthidae	Abraliopsis spp.			California and Washington	Kajimura et al. 1980	Stomach contents
Dall's porpoise (Phocoenoides dalli)	Deep diver	Odontocete	Cephalopods			Octopoteuthidae	Octopoteuthis spp.			California and Washington	Kajimura et al. 1980	Stomach contents
Dall's porpoise (Phocoenoides dalli)	Deep diver	Odontocete	Cephalopods			Gonatidae	Unidentified spp.			California and Washington	Kajimura et al. 1980	Stomach contents
Dall's porpoise (Phocoenoides dalli)	Deep diver	Odontocete	Cephalopods			Gonatidae	Gonatus spp.			California and Washington	Kajimura et al. 1980	Stomach contents
Dall's porpoise (Phocoenoides dalli)	Deep diver	Odontocete	Cephalopods			Onychoteuthidae	Onychoteuthis borealijaponica			California and Washington	Kajimura et al. 1980	Stomach contents
Dall's porpoise (Phocoenoides dalli)	Deep diver	Odontocete	Cephalopods			Cranchiidae	Unidentified spp.			California and Washington	Kajimura et al. 1980	Stomach contents
Fin whale (Balaenoptera physalus)	Lunge-feeding	Mysticete	Fish	Herring		Clupeidae	Clupea harengus			North-west Atlantic	Woodley & Gaskin, 1996
Fin whale (Balaenoptera physalus)	Lunge-feeding	Mysticete	Fish	Capelin		Osmeridae	Mallotus villosus			North-west Atlantic	Woodley & Gaskin, 1996
Fin whale (Balaenoptera physalus)	Lunge-feeding	Mysticete	Fish	American sand lace		Ammodytidae	Ammodytes americanus			North-west Atlantic	Woodley & Gaskin, 1996
Fin whale (Balaenoptera physalus)	Lunge-feeding	Mysticete	Pelagic invertebrates	Pacific Krill		Euphausiidae	Euphausia pacifica			British Columbia	Flinn et al. 2002	Based on whaling data, stomach contents examined for 650 fin whales from 1963-1967
Fin whale (Balaenoptera physalus)	Lunge-feeding	Mysticete	Pelagic invertebrates	Northern Krill		Euphausiidae	Meganyctiphanes norvegica			North-west Atlantic	Woodley & Gaskin, 1996
Fin whale (Balaenoptera physalus)	Lunge-feeding	Mysticete	Pelagic invertebrates			Calanidae	Neocalnus cristatus			British Columbia	Flinn et al. 2002	Based on whaling data, stomach contents examined for 650 fin whales from 1963-1967
Fin whale (Balaenoptera physalus)	Lunge-feeding	Mysticete	Pelagic invertebrates			Euphausiidae	Thyssanoessa spinifera			British Columbia	Flinn et al. 2002	Based on whaling data, stomach contents examined for 650 fin whales from 1963-1967
Fraser's dolphin (Lagenodelphis hosei)	Mesopelagic diver	Odontocete	Fish	Lanternfish		Myctophidae	Unidentified spp.	5.5		Sulu Sea	Dolar et al. 2003	Stomach contents
Fraser's dolphin (Lagenodelphis hosei)	Mesopelagic diver	Odontocete	Fish			Myctophidae	Ceratoscopelus warmingi	14		Sulu Sea	Dolar et al. 2003	Stomach contents
Fraser's dolphin (Lagenodelphis hosei)	Mesopelagic diver	Odontocete	Fish			Myctophidae	Lampadena sp.	12		Sulu Sea	Dolar et al. 2003	Stomach contents
Fraser's dolphin (Lagenodelphis hosei)	Mesopelagic diver	Odontocete	Fish			Myctophidae	Lampanyctus alatus	4.4		Sulu Sea	Dolar et al. 2003	Stomach contents
Fraser's dolphin (Lagenodelphis hosei)	Mesopelagic diver	Odontocete	Fish			Myctophidae	Bolinichthys pyrsobolus	3.7		Sulu Sea	Dolar et al. 2003	Stomach contents
Fraser's dolphin (Lagenodelphis hosei)	Mesopelagic diver	Odontocete	Fish			Myctophidae	Diaphus fragilis	2.8		Sulu Sea	Dolar et al. 2003	Stomach contents
Fraser's dolphin (Lagenodelphis hosei)	Mesopelagic diver	Odontocete	Fish			Myctophidae	Diaphus lutkeni	3.5		Sulu Sea	Dolar et al. 2003	Stomach contents
Fraser's dolphin (Lagenodelphis hosei)	Mesopelagic diver	Odontocete	Fish			Myctophidae	Bolinichthys sp.	2.5		Sulu Sea	Dolar et al. 2003	Stomach contents
Fraser's dolphin (Lagenodelphis hosei)	Mesopelagic diver	Odontocete	Fish			Myctophidae	Myctophum brachygnathum	2.4		Sulu Sea	Dolar et al. 2003	Stomach contents
Fraser's dolphin (Lagenodelphis hosei)	Mesopelagic diver	Odontocete	Fish			Myctophidae	Symbolophorus evermanni	1.5		Sulu Sea	Dolar et al. 2003	Stomach contents
Fraser's dolphin (Lagenodelphis hosei)	Mesopelagic diver	Odontocete	Fish			Diretmidae	Diretmoides parini	0.9		Sulu Sea	Dolar et al. 2003	Stomach contents
Fraser's dolphin (Lagenodelphis hosei)	Mesopelagic diver	Odontocete	Fish			Melamphaidae	Melamphaes spp.	0.2		Sulu Sea	Dolar et al. 2003	Stomach contents
Fraser's dolphin (Lagenodelphis hosei)	Mesopelagic diver	Odontocete	Fish			Melamphaidae	Scapelobeyx spp.	0.2		Sulu Sea	Dolar et al. 2003	Stomach contents
Fraser's dolphin (Lagenodelphis hosei)	Mesopelagic diver	Odontocete	Fish			Melamphaidae	Scopelogadus spp.	0.5		Sulu Sea	Dolar et al. 2003	Stomach contents
Fraser's dolphin (Lagenodelphis hosei)	Mesopelagic diver	Odontocete	Fish			Bregmacerotidae	Breginaceros spp.	0.9		Sulu Sea	Dolar et al. 2003	Stomach contents
Fraser's dolphin (Lagenodelphis hosei)	Mesopelagic diver	Odontocete	Fish			Macrouridae	Caelorinchus spp.	1.4		Sulu Sea	Dolar et al. 2003	Stomach contents
Fraser's dolphin (Lagenodelphis hosei)	Mesopelagic diver	Odontocete	Fish			Macrouridae	Coryphaenoides spp.	0.4		Sulu Sea	Dolar et al. 2003	Stomach contents
Fraser's dolphin (Lagenodelphis hosei)	Mesopelagic diver	Odontocete	Fish			Neoscopelidae	Neoscopelus spp.	0.1		Sulu Sea	Dolar et al. 2003	Stomach contents
Fraser's dolphin (Lagenodelphis hosei)	Mesopelagic diver	Odontocete	Fish			Neoscopelidae	Unidentified spp.	<0.1		Sulu Sea	Dolar et al. 2003	Stomach contents
Fraser's dolphin (Lagenodelphis hosei)	Mesopelagic diver	Odontocete	Fish			Paralepididae	Lestidiops spp.	1.3		Sulu Sea	Dolar et al. 2003	Stomach contents
Fraser's dolphin (Lagenodelphis hosei)	Mesopelagic diver	Odontocete	Fish			Paralepididae	Notolepis spp.	0.2		Sulu Sea	Dolar et al. 2003	Stomach contents
Fraser's dolphin (Lagenodelphis hosei)	Mesopelagic diver	Odontocete	Fish			Paralepididae	Sudis spp.	0.6		Sulu Sea	Dolar et al. 2003	Stomach contents
Fraser's dolphin (Lagenodelphis hosei)	Mesopelagic diver	Odontocete	Fish			Paralepididae	Unidentified spp.	0.3		Sulu Sea	Dolar et al. 2003	Stomach contents
Fraser's dolphin (Lagenodelphis hosei)	Mesopelagic diver	Odontocete	Fish			Scopelarchidae	Scopelarchus spp.	0.9		Sulu Sea	Dolar et al. 2003	Stomach contents
Fraser's dolphin (Lagenodelphis hosei)	Mesopelagic diver	Odontocete	Fish			Acropomatidae	Howella spp.	0.8		Sulu Sea	Dolar et al. 2003	Stomach contents
Fraser's dolphin (Lagenodelphis hosei)	Mesopelagic diver	Odontocete	Fish			Sparidae	Dentex spp.	0.1		Sulu Sea	Dolar et al. 2003	Stomach contents
Fraser's dolphin (Lagenodelphis hosei)	Mesopelagic diver	Odontocete	Fish			Gempylidae	Gempylus serpens	0.1		Sulu Sea	Dolar et al. 2003	Stomach contents
Fraser's dolphin (Lagenodelphis hosei)	Mesopelagic diver	Odontocete	Fish			Gempylidae	Nesiarchus spp.	<0.1		Sulu Sea	Dolar et al. 2003	Stomach contents
Fraser's dolphin (Lagenodelphis hosei)	Mesopelagic diver	Odontocete	Fish			Gempylidae	Rexea spp.	0.4		Sulu Sea	Dolar et al. 2003	Stomach contents
Fraser's dolphin (Lagenodelphis hosei)	Mesopelagic diver	Odontocete	Fish			Trichiuridae	Apanophus carbo	0.6		Sulu Sea	Dolar et al. 2003	Stomach contents
Fraser's dolphin (Lagenodelphis hosei)	Mesopelagic diver	Odontocete	Fish			Nomeidae	Cubiceps pauciradiatus	3.5		Sulu Sea	Dolar et al. 2003	Stomach contents
Fraser's dolphin (Lagenodelphis hosei)	Mesopelagic diver	Odontocete	Fish			Nomeidae	Cubiceps squamiceps	0.7		Sulu Sea	Dolar et al. 2003	Stomach contents
Fraser's dolphin (Lagenodelphis hosei)	Mesopelagic diver	Odontocete	Fish			Nomeidae	Cubiceps spp.	1.2		Sulu Sea	Dolar et al. 2003	Stomach contents
Fraser's dolphin (Lagenodelphis hosei)	Mesopelagic diver	Odontocete	Fish			Argentinidae	Nansenia spp.	1.8		Sulu Sea	Dolar et al. 2003	Stomach contents
Fraser's dolphin (Lagenodelphis hosei)	Mesopelagic diver	Odontocete	Fish			Bathylagidae	Bathylagus spp.	0.2		Sulu Sea	Dolar et al. 2003	Stomach contents
Fraser's dolphin (Lagenodelphis hosei)	Mesopelagic diver	Odontocete	Fish			Gonostomatidae	Unidentified spp.	0.1		Sulu Sea	Dolar et al. 2003	Stomach contents
Fraser's dolphin (Lagenodelphis hosei)	Mesopelagic diver	Odontocete	Fish			Sternoptychidae	Polyipnus indicus	0.1		Sulu Sea	Dolar et al. 2003	Stomach contents
Fraser's dolphin (Lagenodelphis hosei)	Mesopelagic diver	Odontocete	Fish			Sternoptychidae	Polyipnus lateratus	0.3		Sulu Sea	Dolar et al. 2003	Stomach contents
Fraser's dolphin (Lagenodelphis hosei)	Mesopelagic diver	Odontocete	Fish			Stomiidae	Chauliodus sloani	7.4		Sulu Sea	Dolar et al. 2003	Stomach contents
Fraser's dolphin (Lagenodelphis hosei)	Mesopelagic diver	Odontocete	Cephalopods			Lycoteuthidae	Lycoteuthis spp.	0.8		Sulu Sea	Dolar et al. 2003	Stomach contents
Fraser's dolphin (Lagenodelphis hosei)	Mesopelagic diver	Odontocete	Cephalopods			Enoploteuthidae	Abraliopsis spp.	30.9		Sulu Sea	Dolar et al. 2003	Stomach contents
Fraser's dolphin (Lagenodelphis hosei)	Mesopelagic diver	Odontocete	Cephalopods			Enoploteuthidae	Enoploteuthis spp.	1.2		Sulu Sea	Dolar et al. 2003	Stomach contents
Fraser's dolphin (Lagenodelphis hosei)	Mesopelagic diver	Odontocete	Cephalopods			Octopoteuthidae	Octopoteuthis spp.	5.7		Sulu Sea	Dolar et al. 2003	Stomach contents
Fraser's dolphin (Lagenodelphis hosei)	Mesopelagic diver	Odontocete	Cephalopods			Onychoteuthidae	Onycboteuthis banksi	12.6		Sulu Sea	Dolar et al. 2003	Stomach contents
Fraser's dolphin (Lagenodelphis hosei)	Mesopelagic diver	Odontocete	Cephalopods			Histioteuthidae	Histioteutbis miranda	9.4		Sulu Sea	Dolar et al. 2003	Stomach contents
Fraser's dolphin (Lagenodelphis hosei)	Mesopelagic diver	Odontocete	Cephalopods			Ctenopteridae	Ctenopteryx sicula	0.8		Sulu Sea	Dolar et al. 2003	Stomach contents
Fraser's dolphin (Lagenodelphis hosei)	Mesopelagic diver	Odontocete	Cephalopods			Brachioteuthidae	Brachioteuthis spp.	0.4		Sulu Sea	Dolar et al. 2003	Stomach contents
Fraser's dolphin (Lagenodelphis hosei)	Mesopelagic diver	Odontocete	Cephalopods			Ommastrephidae	Nototodarus spp.	6.1		Sulu Sea	Dolar et al. 2003	Stomach contents
Fraser's dolphin (Lagenodelphis hosei)	Mesopelagic diver	Odontocete	Cephalopods			Ommastrephidae	Unidentified spp.	0.4		Sulu Sea	Dolar et al. 2003	Stomach contents
Fraser's dolphin (Lagenodelphis hosei)	Mesopelagic diver	Odontocete	Cephalopods			Thysanoteuthidae	Thysanoteuthis rhombus	2.4		Sulu Sea	Dolar et al. 2003	Stomach contents
Fraser's dolphin (Lagenodelphis hosei)	Mesopelagic diver	Odontocete	Cephalopods			Chiroteuthidae	Chrioteuthis spp.	8.5		Sulu Sea	Dolar et al. 2003	Stomach contents
Fraser's dolphin (Lagenodelphis hosei)	Mesopelagic diver	Odontocete	Cephalopods			Chiroteuthidae	Unidentified spp.	1.6		Sulu Sea	Dolar et al. 2003	Stomach contents
Fraser's dolphin (Lagenodelphis hosei)	Mesopelagic diver	Odontocete	Cephalopods			Mastigoteuthidae	Idioteuthis spp.	3.7		Sulu Sea	Dolar et al. 2003	Stomach contents
Fraser's dolphin (Lagenodelphis hosei)	Mesopelagic diver	Odontocete	Cephalopods			Mastigoteuthidae	Mastigoteuthis spp.	1.2		Sulu Sea	Dolar et al. 2003	Stomach contents
Fraser's dolphin (Lagenodelphis hosei)	Mesopelagic diver	Odontocete	Cephalopods			Cranchiidae	Cranchia scabra	0.4		Sulu Sea	Dolar et al. 2003	Stomach contents
Fraser's dolphin (Lagenodelphis hosei)	Mesopelagic diver	Odontocete	Cephalopods			Cranchiidae	Galiteuthis spp.	3.3		Sulu Sea	Dolar et al. 2003	Stomach contents
Fraser's dolphin (Lagenodelphis hosei)	Mesopelagic diver	Odontocete	Cephalopods			Cranchiidae	Leachia dislocata	5.3		Sulu Sea	Dolar et al. 2003	Stomach contents
Fraser's dolphin (Lagenodelphis hosei)	Mesopelagic diver	Odontocete	Cephalopods			Cranchiidae	Taonius spp.	3.7		Sulu Sea	Dolar et al. 2003	Stomach contents
Fraser's dolphin (Lagenodelphis hosei)	Mesopelagic diver	Odontocete	Cephalopods			Cranchiidae	Unidentified spp.	0.4		Sulu Sea	Dolar et al. 2003	Stomach contents
Gray whale (Eschrichtius robustus)	Bottom-feeder	Mysticete	Hydroids			Sertulariidae	Abietinaria sp	0.1		California	Dailey et al. 2000	Juvenile stomach contents
Gray whale (Eschrichtius robustus)	Bottom-feeder	Mysticete	Pelagic invertebrates	Mysid shrimp		Mysidae	Acanthomysis columbiae			British Columbia	Feyrer & Duffus, 2011
Gray whale (Eschrichtius robustus)	Bottom-feeder	Mysticete	Pelagic invertebrates	Mysid shrimp		Mysidae	Acanthomysis columbiae			British Columbia	Dunham & Duffus, 2002
Gray whale (Eschrichtius robustus)	Bottom-feeder	Mysticete	Pelagic invertebrates	Mysid shrimp		Mysidae	Acanthomysis spp.			Vancouver Island	Darling et al. 1998
Gray whale (Eschrichtius robustus)	Bottom-feeder	Mysticete	Hydroids			Aglaopheniidae	Aglaophenia sp.	0.1		California	Dailey et al. 2000	Juvenile stomach contents
Gray whale (Eschrichtius robustus)	Bottom-feeder	Mysticete	Pelagic invertebrates	Mysid shrimp		Mysidae	Alienacanthomysis macropsis			British Columbia	Feyrer & Duffus, 2011
Gray whale (Eschrichtius robustus)	Bottom-feeder	Mysticete	Benthic invertebrates			Ampeliscidae	Ampelisca spp.			Vancouver Island	Darling et al. 1998
Gray whale (Eschrichtius robustus)	Bottom-feeder	Mysticete	Benthic invertebrates			Atylidae	Atylus borealis			Vancouver Island	Darling et al. 1998
Gray whale (Eschrichtius robustus)	Bottom-feeder	Mysticete	Benthic invertebrates			Atylidae	Atylus borealis			British Columbia	Dunham & Duffus, 2002
Gray whale (Eschrichtius robustus)	Bottom-feeder	Mysticete	Pelagic invertebrates	Ghost shrimp		Callianassidae	Callianassa californiensis			Vancouver Island	Darling et al. 1998
Gray whale (Eschrichtius robustus)	Bottom-feeder	Mysticete	Pelagic invertebrates			Callianassidae	Callianassa californiensis			British Columbia	Dunham & Duffus, 2002
Gray whale (Eschrichtius robustus)	Bottom-feeder	Mysticete	Pelagic invertebrates	Dungeoness crab		Cancridae	Cancer magister			Vancouver Island	Darling et al. 1998
Gray whale (Eschrichtius robustus)	Bottom-feeder	Mysticete	Pelagic invertebrates	Dungeoness crab		Cancridae	Cancer magister			British Columbia	Dunham & Duffus, 2002
Gray whale (Eschrichtius robustus)	Bottom-feeder	Mysticete	Pelagic invertebrates			Cancridae	Cancer spp.	0.1		California	Dailey et al. 2000	Juvenile stomach contents
Gray whale (Eschrichtius robustus)	Bottom-feeder	Mysticete	Pelagic invertebrates	Mysid shrimp		Mysidae	Columbiaemaysis ignota			British Columbia	Dunham & Duffus, 2002
Gray whale (Eschrichtius robustus)	Bottom-feeder	Mysticete	Pelagic invertebrates	Mysid shrimp		Mysidae	Columbiaemysis ignota			British Columbia	Feyrer & Duffus, 2011
Gray whale (Eschrichtius robustus)	Bottom-feeder	Mysticete	Pelagic invertebrates	Mysid shrimp		Mysidae	Disacanthomysis dybowskii			British Columbia	Feyrer & Duffus, 2011
Gray whale (Eschrichtius robustus)	Bottom-feeder	Mysticete	Pelagic invertebrates	Mysid shrimp		Mysidae	Disacanthomysis dybowskii			British Columbia	Dunham & Duffus, 2002
Gray whale (Eschrichtius robustus)	Bottom-feeder	Mysticete	Pelagic invertebrates			Eucopiidae	Eucopia unguiculata			British Columbia	Feyrer & Duffus, 2011
Gray whale (Eschrichtius robustus)	Bottom-feeder	Mysticete	Pelagic invertebrates	Mysid shrimp		Mysidae	Exacanthomysis davisi			British Columbia	Feyrer & Duffus, 2011
Gray whale (Eschrichtius robustus)	Bottom-feeder	Mysticete	Pelagic invertebrates	Mysid shrimp		Mysidae	Exacanthomysis davisi			British Columbia	Dunham & Duffus, 2002
Gray whale (Eschrichtius robustus)	Bottom-feeder	Mysticete	Pelagic invertebrates	Ghost shrimp		Thoridae	Heptacarpus taylori	0.1		California	Dailey et al. 2000	Juvenile stomach contents
Gray whale (Eschrichtius robustus)	Bottom-feeder	Mysticete	Pelagic invertebrates	Mysid shrimp		Mysidae	Holmesimysis sculpta			Vancouver Island	Darling et al. 1998
Gray whale (Eschrichtius robustus)	Bottom-feeder	Mysticete	Pelagic invertebrates	Mysid shrimp		Mysidae	Holmesimysis sculpta			British Columbia	Feyrer & Duffus, 2011
Gray whale (Eschrichtius robustus)	Bottom-feeder	Mysticete	Pelagic invertebrates	Mysid shrimp		Mysidae	Holmesimysis sculpta			British Columbia	Dunham & Duffus, 2002
Gray whale (Eschrichtius robustus)	Bottom-feeder	Mysticete	Isopods			Idoteidae	Idotea fewkesi	1		California	Dailey et al. 2000	Juvenile stomach contents
Gray whale (Eschrichtius robustus)	Bottom-feeder	Mysticete	Benthic invertebrates			Ischyroceridae	Ischyrocerus sp.	4		California	Dailey et al. 2000	Juvenile stomach contents
Gray whale (Eschrichtius robustus)	Bottom-feeder	Mysticete	Benthic invertebrates			Ischyroceridae	Jassa spp.	8		California	Dailey et al. 2000	Juvenile stomach contents
Gray whale (Eschrichtius robustus)	Bottom-feeder	Mysticete	Pelagic invertebrates	Mysid shrimp		Mysidae	Neomysis mercedis			British Columbia	Feyrer & Duffus, 2011
Gray whale (Eschrichtius robustus)	Bottom-feeder	Mysticete	Pelagic invertebrates	Mysid shrimp		Mysidae	Neomysis rayii			Vancouver Island	Darling et al. 1998
Gray whale (Eschrichtius robustus)	Bottom-feeder	Mysticete	Pelagic invertebrates	Mysid shrimp		Mysidae	Neomysis rayii			British Columbia	Feyrer & Duffus, 2011
Gray whale (Eschrichtius robustus)	Bottom-feeder	Mysticete	Pelagic invertebrates	Mysid shrimp		Mysidae	Neomysis rayii			British Columbia	Dunham & Duffus, 2002
Gray whale (Eschrichtius robustus)	Bottom-feeder	Mysticete	Pelagic invertebrates			Porcellanidae	Pachycheles pubescens			British Columbia	Dunham & Duffus, 2002
Gray whale (Eschrichtius robustus)	Bottom-feeder	Mysticete	Pelagic invertebrates			Porcellanidae	Pachycheles rudis			British Columbia	Dunham & Duffus, 2002
Gray whale (Eschrichtius robustus)	Bottom-feeder	Mysticete	Pelagic invertebrates			Porcellanidae	Pachycheles spp			Vancouver Island	Darling et al. 1998
Gray whale (Eschrichtius robustus)	Bottom-feeder	Mysticete	Pelagic invertebrates			Porcellanidae	Pachycheles spp			British Columbia	Dunham & Duffus, 2002
Gray whale (Eschrichtius robustus)	Bottom-feeder	Mysticete	Pelagic invertebrates			Porcellanidae	Petrolisthes spp.			British Columbia	Dunham & Duffus, 2002
Gray whale (Eschrichtius robustus)	Bottom-feeder	Mysticete	Isopods			Idoteidae	Synidotea sp.	0.1		California	Dailey et al. 2000	Juvenile stomach contents
Gray whale (Eschrichtius robustus)	Bottom-feeder	Mysticete	Fish	Herring		Clupeidae	Clupea harengus			Vancouver Island	Darling et al. 1998
Gray whale (Eschrichtius robustus)	Bottom-feeder	Mysticete	Isopods			Sphaeromatidae	Unidentified spp.	0.1		California	Dailey et al. 2000	Juvenile stomach contents
Gray whale (Eschrichtius robustus)	Bottom-feeder	Mysticete	Benthic invertebrates			Gammaridae	Unidentified spp.	15		California	Dailey et al. 2000	Juvenile stomach contents
Gray whale (Eschrichtius robustus)	Bottom-feeder	Mysticete	Fish	Herring		Clupeidae	Clupea harengus			British Columbia	Dunham & Duffus, 2002
Harbour porpoise (Phocoena phocoena)	Epipelagic diver	Odontocete	Cephalopods	Northern shortfin squid		Ommastrephidae	Illex illecebrosus			Northern Gulf/Estuary of St. Lawrence	Fontaine et al. 1994	Stomach contents
Harbour porpoise (Phocoena phocoena)	Epipelagic diver	Odontocete	Fish	Capelin		Osmeridae	Mallotus villosus			Northern Gulf/Estuary of St. Lawrence	Fontaine et al. 1994	Stomach contents
Harbour porpoise (Phocoena phocoena)	Epipelagic diver	Odontocete	Fish	Herring		Clupeidae	Clupea harengus			Northern Gulf/Estuary of St. Lawrence	Fontaine et al. 1994	Stomach contents
Harbour porpoise (Phocoena phocoena)	Epipelagic diver	Odontocete	Fish	Scorpion fish		Sebastidae	Sebastes marinus			Northern Gulf/Estuary of St. Lawrence	Fontaine et al. 1994	Stomach contents
Harbour porpoise (Phocoena phocoena)	Epipelagic diver	Odontocete	Fish	Mackerel		Scombridae	Scomber scombrus			Northern Gulf/Estuary of St. Lawrence	Fontaine et al. 1994	Stomach contents
Harbour porpoise (Phocoena phocoena)	Epipelagic diver	Odontocete	Fish	Atlantic Cod		Gadidae	Gadus morhua			Northern Gulf/Estuary of St. Lawrence	Fontaine et al. 1994	Stomach contents
Harbour porpoise (Phocoena phocoena)	Epipelagic diver	Odontocete	Fish	Sand lace		Ammodytidae	Ammodytidae sp.			Northern Gulf/Estuary of St. Lawrence	Fontaine et al. 1994	Stomach contents
Harbour porpoise (Phocoena phocoena)	Epipelagic diver	Odontocete	Fish			Pleuronectidae	Pleuronectidae sp.			Northern Gulf/Estuary of St. Lawrence	Fontaine et al. 1994	Stomach contents
Harbour porpoise (Phocoena phocoena)	Epipelagic diver	Odontocete	Fish			Merlucciidae	Merlucciidae sp.			Northern Gulf/Estuary of St. Lawrence	Fontaine et al. 1994	Stomach contents
Harbour porpoise (Phocoena phocoena)	Epipelagic diver	Odontocete	Fish			Salmonidae	Salmonidae sp.			Northern Gulf/Estuary of St. Lawrence	Fontaine et al. 1994	Stomach contents
Harbour porpoise (Phocoena phocoena)	Epipelagic diver	Odontocete	Fish	Pogge		Agonidae	Agonus cataphractus	0.3		Western Baltic Sea	Andreasen et al. 2017	Stomach contents
Harbour porpoise (Phocoena phocoena)	Epipelagic diver	Odontocete	Fish			Ammodytidae	Unidentified sp.	11		Western Baltic Sea	Andreasen et al. 2017	Stomach contents
Harbour porpoise (Phocoena phocoena)	Epipelagic diver	Odontocete	Fish	Atlantic wolffish		Anarhichadidae	Anarhichas lupus	0.6		Western Baltic Sea	Andreasen et al. 2017	Stomach contents
Harbour porpoise (Phocoena phocoena)	Epipelagic diver	Odontocete	Fish	European eel		Anguillidae	Anguilla anguilla	3.2		Western Baltic Sea	Andreasen et al. 2017	Stomach contents
Harbour porpoise (Phocoena phocoena)	Epipelagic diver	Odontocete	Fish	Garfish		Belonidae	Belone belone	0.3		Western Baltic Sea	Andreasen et al. 2017	Stomach contents
Harbour porpoise (Phocoena phocoena)	Epipelagic diver	Odontocete	Fish	Common dragonet		Callionymidae	Callionymus lyra	0.3		Western Baltic Sea	Andreasen et al. 2017	Stomach contents
Harbour porpoise (Phocoena phocoena)	Epipelagic diver	Odontocete	Fish	Reticulated dragonet		Callionymidae	Callionymus reticulatus	0.3		Western Baltic Sea	Andreasen et al. 2017	Stomach contents
Harbour porpoise (Phocoena phocoena)	Epipelagic diver	Odontocete	Fish			Callionymidae	Unidentified sp.	0.3		Western Baltic Sea	Andreasen et al. 2017	Stomach contents
Harbour porpoise (Phocoena phocoena)	Epipelagic diver	Odontocete	Fish	Atlantic horse mackerel		Carangidae	Trachurus trachurus	0.6		Western Baltic Sea	Andreasen et al. 2017	Stomach contents
Harbour porpoise (Phocoena phocoena)	Epipelagic diver	Odontocete	Fish	Shorthorn sculpin		Cottidae	Myoxocephalus scorpius	0.6		Western Baltic Sea	Andreasen et al. 2017	Stomach contents
Harbour porpoise (Phocoena phocoena)	Epipelagic diver	Odontocete	Fish	Herring		Clupeidae	Clupea harengus	28		Western Baltic Sea	Andreasen et al. 2017	Stomach contents
Harbour porpoise (Phocoena phocoena)	Epipelagic diver	Odontocete	Fish	Sprat		Clupeidae	Sprattus sprattus	11		Western Baltic Sea	Andreasen et al. 2017	Stomach contents
Harbour porpoise (Phocoena phocoena)	Epipelagic diver	Odontocete	Fish			Clupeidae	Unidentified sp.	2		Western Baltic Sea	Andreasen et al. 2017	Stomach contents
Harbour porpoise (Phocoena phocoena)	Epipelagic diver	Odontocete	Fish	Atlantic Cod		Gadidae	Gadus morhua	54		Western Baltic Sea	Andreasen et al. 2017	Stomach contents
Harbour porpoise (Phocoena phocoena)	Epipelagic diver	Odontocete	Fish	Whiting		Gadidae	Merlangius merlangus	53		Western Baltic Sea	Andreasen et al. 2017	Stomach contents
Harbour porpoise (Phocoena phocoena)	Epipelagic diver	Odontocete	Fish	Four-bearded rockling		Gadidae	Enchelyopus cimbrius	1.5		Western Baltic Sea	Andreasen et al. 2017	Stomach contents
Harbour porpoise (Phocoena phocoena)	Epipelagic diver	Odontocete	Fish	Haddock		Gadidae	Melanogrammus aeglefinus	1.5		Western Baltic Sea	Andreasen et al. 2017	Stomach contents
Harbour porpoise (Phocoena phocoena)	Epipelagic diver	Odontocete	Fish	Common ling		Gadidae	Molva molva	0.6		Western Baltic Sea	Andreasen et al. 2017	Stomach contents
Harbour porpoise (Phocoena phocoena)	Epipelagic diver	Odontocete	Fish	Saithe		Gadidae	Pollachius virens	0.6		Western Baltic Sea	Andreasen et al. 2017	Stomach contents
Harbour porpoise (Phocoena phocoena)	Epipelagic diver	Odontocete	Fish	Norway pout		Gadidae	Trisopterus esmarkii	1.8		Western Baltic Sea	Andreasen et al. 2017	Stomach contents
Harbour porpoise (Phocoena phocoena)	Epipelagic diver	Odontocete	Fish	Poor cod		Gadidae	Trisopterus minutus	0.6		Western Baltic Sea	Andreasen et al. 2017	Stomach contents
Harbour porpoise (Phocoena phocoena)	Epipelagic diver	Odontocete	Fish			Gadidae	Unidentified Gadoid sp.	4.7		Western Baltic Sea	Andreasen et al. 2017	Stomach contents
Harbour porpoise (Phocoena phocoena)	Epipelagic diver	Odontocete	Fish			Gadidae	Unidentified Trisopterus sp.	0.6		Western Baltic Sea	Andreasen et al. 2017	Stomach contents
Harbour porpoise (Phocoena phocoena)	Epipelagic diver	Odontocete	Fish	Sea stickleback		Gasterosteidae	Spinachia spinachia	0.3		Western Baltic Sea	Andreasen et al. 2017	Stomach contents
Harbour porpoise (Phocoena phocoena)	Epipelagic diver	Odontocete	Fish	Black goby		Gobiidae	Gobius niger	4		Western Baltic Sea	Andreasen et al. 2017	Stomach contents
Harbour porpoise (Phocoena phocoena)	Epipelagic diver	Odontocete	Fish	Sand goby		Gobiidae	Pomatoschistus minutus	1.2		Western Baltic Sea	Andreasen et al. 2017	Stomach contents
Harbour porpoise (Phocoena phocoena)	Epipelagic diver	Odontocete	Fish			Gobiidae	Unidentified sp.	42		Western Baltic Sea	Andreasen et al. 2017	Stomach contents
Harbour porpoise (Phocoena phocoena)	Epipelagic diver	Odontocete	Fish	European hake		Merlucciidae	Merluccius merluccius	0.9		Western Baltic Sea	Andreasen et al. 2017	Stomach contents
Harbour porpoise (Phocoena phocoena)	Epipelagic diver	Odontocete	Fish	European smelt		Osmeridae	Osmerus eperlanus	0.9		Western Baltic Sea	Andreasen et al. 2017	Stomach contents
Harbour porpoise (Phocoena phocoena)	Epipelagic diver	Odontocete	Fish	Dab		Pleuronectidae	Limanda limanda	0.3		Western Baltic Sea	Andreasen et al. 2017	Stomach contents
Harbour porpoise (Phocoena phocoena)	Epipelagic diver	Odontocete	Fish	Flounder		Pleuronectidae	Platichthys flesus	0.3		Western Baltic Sea	Andreasen et al. 2017	Stomach contents
Harbour porpoise (Phocoena phocoena)	Epipelagic diver	Odontocete	Fish	European plaice		Pleuronectidae	Pleuronectes platessa	0.3		Western Baltic Sea	Andreasen et al. 2017	Stomach contents
Harbour porpoise (Phocoena phocoena)	Epipelagic diver	Odontocete	Fish	Common sole		Soleidae	Solea solea	0.6		Western Baltic Sea	Andreasen et al. 2017	Stomach contents
Harbour porpoise (Phocoena phocoena)	Epipelagic diver	Odontocete	Fish			Pleuronectidae	Unidentified sp.	1.8		Western Baltic Sea	Andreasen et al. 2017	Stomach contents
Harbour porpoise (Phocoena phocoena)	Epipelagic diver	Odontocete	Fish	Common whitefish		Salmonidae	Coregonus lavaretus	0.9		Western Baltic Sea	Andreasen et al. 2017	Stomach contents
Harbour porpoise (Phocoena phocoena)	Epipelagic diver	Odontocete	Fish			Salmonidae	Unidentified sp.	1.2		Western Baltic Sea	Andreasen et al. 2017	Stomach contents
Harbour porpoise (Phocoena phocoena)	Epipelagic diver	Odontocete	Fish	Silvery lightfish		Sternoptychidae	Maurolicus muelleri	0.3		Western Baltic Sea	Andreasen et al. 2017	Stomach contents
Harbour porpoise (Phocoena phocoena)	Epipelagic diver	Odontocete	Fish			Syngnathidae	Unidentified pipefish sp.	2.6		Western Baltic Sea	Andreasen et al. 2017	Stomach contents
Harbour porpoise (Phocoena phocoena)	Epipelagic diver	Odontocete	Fish	Viviparous eelpout		Zoarcidae	Zoarces viviparus	7		Western Baltic Sea	Andreasen et al. 2017	Stomach contents
Hawaiian spinner dolphin (Stenella longirostris longirostris)	Epipelagic diver	Odontocete	Cephalopods			Enoploteuthidae	Abralia astrosticta			Hawaii	Benoit-Bird, 2004
Hawaiian spinner dolphin (Stenella longirostris longirostris)	Epipelagic diver	Odontocete	Cephalopods			Enoploteuthidae	Abralia trigonura			Hawaii	Benoit-Bird, 2004
Hawaiian spinner dolphin (Stenella longirostris longirostris)	Epipelagic diver	Odontocete	Fish	Anchovy		Engraulidae	Encrasicholina purpurea			Hawaii	Benoit-Bird, 2004
Hawaiian spinner dolphin (Stenella longirostris longirostris)	Epipelagic diver	Odontocete	Fish	Sardine		Clupeidae	Sardina pilchardus			Hawaii	Benoit-Bird, 2004
Hawaiian spinner dolphin (Stenella longirostris longirostris)	Epipelagic diver	Odontocete	Fish	Capelin		Osmeridae	Mallotus villosus			Hawaii	Benoit-Bird, 2004
Hawaiian spinner dolphin (Stenella longirostris longirostris)	Epipelagic diver	Odontocete	Fish	Herring		Clupeidae	Clupea harengus			Hawaii	Benoit-Bird, 2004
Hawaiian spinner dolphin (Stenella longirostris longirostris)	Epipelagic diver	Odontocete	Fish	Mackerel		Scombridae	Scomber scombrus			Hawaii	Benoit-Bird, 2004
Hawaiian spinner dolphin (Stenella longirostris longirostris)	Epipelagic diver	Odontocete	Fish	Cod		Gadidae	Gadus morhua			Hawaii	Benoit-Bird, 2004
Hawaiian spinner dolphin (Stenella longirostris longirostris)	Epipelagic diver	Odontocete	Fish	Smelt		Osmeridae				Hawaii	Benoit-Bird, 2004
Hawaiian spinner dolphin (Stenella longirostris longirostris)	Epipelagic diver	Odontocete	Fish	Lanternfish		Myctophidae	Benthosema spp.			Hawaii	Benoit-Bird, 2004
Hawaiian spinner dolphin (Stenella longirostris longirostris)	Epipelagic diver	Odontocete	Fish	Lanternfish		Myctophidae	Diaphus spp.			Hawaii	Benoit-Bird, 2004
Hawaiian spinner dolphin (Stenella longirostris longirostris)	Epipelagic diver	Odontocete	Pelagic invertebrates	Sakura shrimp		Sergestidae	Sergia lucens			Hawaii	Benoit-Bird, 2004
Humpback whale (Megaptera novaeangliae)	Lunge-feeding	Mysticete	Pelagic invertebrates			Calanidae	Calanus spp.			North-west Atlantic	Gavrilchuk et al. 2014
Humpback whale (Megaptera novaeangliae)	Lunge-feeding	Mysticete	Pelagic invertebrates	Pacific Krill		Euphausiidae	Euphausia pacifica			Alaska, USA	Burrows et al. 2016
Humpback whale (Megaptera novaeangliae)	Lunge-feeding	Mysticete	Pelagic invertebrates	Northern krill		Euphausiidae	Meganyctiphanes norvegica			North-west Atlantic	Gavrilchuk et al. 2014
Humpback whale (Megaptera novaeangliae)	Lunge-feeding	Mysticete	Fish	Sand lance		Ammodytidae	Ammodytes spp.			Massachusetts Bay	Friedlaender et al. 2009
Humpback whale (Megaptera novaeangliae)	Lunge-feeding	Mysticete	Fish	Sand lance		Ammodytidae	Ammodytes americanus			North-west Atlantic	Gavrilchuk et al. 2014
Humpback whale (Megaptera novaeangliae)	Lunge-feeding	Mysticete	Fish	Herring		Clupeidae	Clupea harengus			North-west Atlantic	Gavrilchuk et al. 2014
Humpback whale (Megaptera novaeangliae)	Lunge-feeding	Mysticete	Fish	Capelin		Osmeridae	Mallotus villosus			North-west Atlantic	Gavrilchuk et al. 2014
Humpback whale (Megaptera novaeangliae)	Lunge-feeding	Mysticete	Fish	Sand lance		Ammodytidae	Ammodytes americanus			North-west Atlantic	Hain et al. 1982
Humpback whale (Megaptera novaeangliae)	Lunge-feeding	Mysticete	Fish	Herring		Clupeidae	Clupea harengus			North-west Atlantic	Hain et al. 1982
Humpback whale (Megaptera novaeangliae)	Lunge-feeding	Mysticete	Fish	Capelin		Osmeridae	Mallotus villosus			North-west Atlantic	Hain et al. 1982
Humpback whale (Megaptera novaeangliae)	Lunge-feeding	Mysticete	Fish	Haddock		Gadidae	Melanogrammus aeglefinus			North-west Atlantic	Hain et al. 1982
Humpback whale (Megaptera novaeangliae)	Lunge-feeding	Mysticete	Fish	Mackerel		Scombridae	Scomber scombrus			North-west Atlantic	Hain et al. 1982
Humpback whale (Megaptera novaeangliae)	Lunge-feeding	Mysticete	Fish	Whitefish		Salmonidae				North-west Atlantic	Hain et al. 1982
Humpback whale (Megaptera novaeangliae)	Lunge-feeding	Mysticete	Fish	Saithe		Gadidae	Pollachius virens			North-west Atlantic	Hain et al. 1982
Humpback whale (Megaptera novaeangliae)	Lunge-feeding	Mysticete	Pelagic invertebrates			Euphausiidae	Thysanoessa inermis			Alaska, USA	Burrows et al. 2016
Humpback whale (Megaptera novaeangliae)	Lunge-feeding	Mysticete	Pelagic invertebrates	Arctic krill		Euphausiidae	Thysanoessa raschii			Alaska, USA	Burrows et al. 2016
Humpback whale (Megaptera novaeangliae)	Lunge-feeding	Mysticete	Pelagic invertebrates	Arctic krill		Euphausiidae	Thysanoessa raschii			North-west Atlantic	Gavrilchuk et al. 2014
Humpback whale (Megaptera novaeangliae)	Lunge-feeding	Mysticete	Pelagic invertebrates			Euphausiidae	Thysanoessa spinifera			Alaska, USA	Burrows et al. 2016
Killer whale (Orcinus orca) *Resident	Mesopelagic diver	Odontocete	Fish	Pacific halibut		Pleuronectidae	Hippoglossus stenolepis			Salish Sea	Ford et al. 2016	DNA sequencing from feces
Killer whale (Orcinus orca) *Resident	Mesopelagic diver	Odontocete	Fish	Pacific herring		Clupeidae	Clupea pallasii			Salish Sea	Ford et al. 2016	DNA sequencing from feces
Killer whale (Orcinus orca) *Resident	Mesopelagic diver	Odontocete	Fish	Chinook salmon		Salmonidae	Oncorhynchus tshawytscha			Salish Sea	Ford et al. 2016	DNA sequencing from feces
Killer whale (Orcinus orca) *Resident	Mesopelagic diver	Odontocete	Fish	Chum salmon		Salmonidae	Oncorhynchus keta			Salish Sea	Ford et al. 2016	DNA sequencing from feces
Killer whale (Orcinus orca) *Resident	Mesopelagic diver	Odontocete	Fish	Coho salmon		Salmonidae	Oncorhynchus kisutch			Salish Sea	Ford et al. 2016	DNA sequencing from feces
Killer whale (Orcinus orca) *Resident	Mesopelagic diver	Odontocete	Fish	Sockeye salmon		Salmonidae	Oncorhynchus nerka			Salish Sea	Ford et al. 2016	DNA sequencing from feces
Killer whale (Orcinus orca) *Resident	Mesopelagic diver	Odontocete	Fish	Steelhead		Salmonidae	Oncorhynchus mykiss			Salish Sea	Ford et al. 2016	DNA sequencing from feces
Killer whale (Orcinus orca) *Resident	Mesopelagic diver	Odontocete	Fish	Lingcod		Hexagrammidae	Ophiodon elongates			Salish Sea	Ford et al. 2016	DNA sequencing from feces
Killer whale (Orcinus orca) *Resident	Mesopelagic diver	Odontocete	Fish	Sablefish		Anoplopomatidae	Anoplopoma fimbria			Salish Sea	Ford et al. 2016	DNA sequencing from feces
Killer whale (Orcinus orca) *Resident	Mesopelagic diver	Odontocete	Fish	English sole		Pleuronectidae	Parophrys vetulus			Salish Sea	Ford et al. 2016	DNA sequencing from feces
Killer whale (Orcinus orca) *Resident	Mesopelagic diver	Odontocete	Fish	Quillback rockfish		Sebastidae	Sebastes maliger			Salish Sea	Ford et al. 2016	DNA sequencing from feces
Killer whale (Orcinus orca) *Resident	Mesopelagic diver	Odontocete	Fish	Surfsmelt		Osmeridae	Hypomesus pretiosus			Salish Sea	Ford et al. 2016	DNA sequencing from feces
Killer whale (Orcinus orca) *Resident	Mesopelagic diver	Odontocete	Fish	Pacific hake		Merlucciidae	Merluccius productus			Salish Sea	Ford et al. 2016	DNA sequencing from feces
Killer whale (Orcinus orca) *Resident	Mesopelagic diver	Odontocete	Fish	Spiny dogfish		Squalidae	Squalus acanthias			Salish Sea	Ford et al. 2016	DNA sequencing from feces
Killer whale (Orcinus orca) *Resident	Mesopelagic diver	Odontocete	Fish	Spotted ratfish		Chimaeridae	Hydrolagus colliei			Salish Sea	Ford et al. 2016	DNA sequencing from feces
Killer whale (Orcinus orca) *Resident	Mesopelagic diver	Odontocete	Fish	Pink salmon		Salmonidae	Oncorhynchus gorbuscha			Salish Sea	Ford et al. 2016	DNA sequencing from feces
Killer whale (Orcinus orca) *Resident	Mesopelagic diver	Odontocete	Fish	Salmon		Salmonidae	Oncorhynchus spp.			Alaska, USA	Saulitis & Matkin, 2000
Killer whale (Orcinus orca) *Resident	Mesopelagic diver	Odontocete	Fish	Coho salmon		Salmonidae	Oncorhynchus kisutch			Alaska, USA	Saulitis & Matkin, 2000
Killer whale (Orcinus orca) *Resident	Mesopelagic diver	Odontocete	Fish	Pacific herring		Clupeidae	Clupea pallasii			Alaska, USA	Saulitis & Matkin, 2000
Killer whale (Orcinus orca) *Resident	Mesopelagic diver	Odontocete	Fish	Pacific halibut		Pleuronectidae	Hippoglossus stenolepis			Alaska, USA	Saulitis & Matkin, 2000
Killer whale (Orcinus orca) *Resident	Mesopelagic diver	Odontocete	Fish	Eagle ray		Myliobatidae	Myliobatis spp.			South-West Atlantic	Castello, 1977	Stomach contents
Killer whale (Orcinus orca) *Resident	Mesopelagic diver	Odontocete	Fish	Opah fish		Lampridae	Lampris regius			Eastern-North Pacific	Castello, 1977	Stomach contents
Killer whale (Orcinus orca) *Resident	Mesopelagic diver	Odontocete	Fish	Pacific halibut		Pleuronectidae	Hippoglossus stenolepis			Eastern-North Pacific	Castello, 1977	Stomach contents
Killer whale (Orcinus orca) *Transient	Mesopelagic diver	Odontocete	Marine Mammal	Harbour seal		Phocidae	Phoca vitulina			Alaska, USA	Saulitis & Matkin, 2000
Killer whale (Orcinus orca) *Transient	Mesopelagic diver	Odontocete	Marine Mammal	Dall's porpoise		Phocoenidae	Phocoenoides dalli			Alaska, USA	Saulitis & Matkin, 2000
Killer whale (Orcinus orca) *Transient	Mesopelagic diver	Odontocete	Marine Mammal	Stellar sea lion		Otariidae	Eumetopias jubatus			Alaska, USA	Saulitis & Matkin, 2000
Killer whale (Orcinus orca) *Transient	Mesopelagic diver	Odontocete	Marine Mammal	Harbour porpoise		Phocoenidae	Phocoena phocoena			Alaska, USA	Saulitis & Matkin, 2000
Killer whale (Orcinus orca) *Transient	Mesopelagic diver	Odontocete	Marine Mammal	Narhwal		Monodontidae	Monodon monoceros			Canadian Arctic	Ferguson et al. 2012
Killer whale (Orcinus orca) *Transient	Mesopelagic diver	Odontocete	Marine Mammal	Beluga		Monodontidae	Delphinapterus leucas			Canadian Arctic	Ferguson et al. 2012
Killer whale (Orcinus orca) *Transient	Mesopelagic diver	Odontocete	Marine Mammal	Ringed seals		Phocidae	Pusa hispida			Canadian Arctic	Ferguson et al. 2012
Killer whale (Orcinus orca) *Transient	Mesopelagic diver	Odontocete	Marine Mammal	Bowhead whale		Balaenidae	Balaena mysticetus			Canadian Arctic	Ferguson et al. 2012
Killer whale (Orcinus orca) *Transient	Mesopelagic diver	Odontocete	Turtle	Leatherback sea turtle		Dermochelyidae	Dermochelys coriacea			South-West Atlantic	Castello, 1977	Stomach contents
Killer whale (Orcinus orca) *Transient	Mesopelagic diver	Odontocete	Marine Mammal	Californian sea lion		Otariidae	Zalophus californianu			Eastern-North Pacific	Castello, 1977	Stomach contents
Killer whale (Orcinus orca) *Transient	Mesopelagic diver	Odontocete	Marine Mammal	Stellar sea lion		Otariidae	Eumetopias jubatus			Eastern-North Pacific	Castello, 1977	Stomach contents
Killer whale (Orcinus orca) *Transient	Mesopelagic diver	Odontocete	Marine Mammal	Elephant seal		Phocidae	Mirounga angustirostris			Eastern-North Pacific	Castello, 1977	Stomach contents
Killer whale (Orcinus orca) *Transient	Mesopelagic diver	Odontocete	Marine Mammal	Dall's porpoise		Phocoenidae	Phocoenoides dalli			Eastern-North Pacific	Castello, 1977	Stomach contents
Killer whale (Orcinus orca) *Transient	Mesopelagic diver	Odontocete	Marine Mammal	Harbour porpoise		Phocoenidae	Phocoena phocoena			Eastern-North Pacific	Castello, 1977	Stomach contents
Killer whale (Orcinus orca) *Transient	Mesopelagic diver	Odontocete	Marine Mammal	Minke whale		Balaenopteridae	Balaenoptera acutorostrata			Eastern-North Pacific	Castello, 1977	Stomach contents
Long-finned pilot whale (Globicephala melas)	Deep diver	Odontocete	Fish	Lantern fish		Myctophidae	Ceratoscopelus maderensis	0.02		Western-north atlantic	Gannon et al. 1997	% in stomach calculated from total number of individuals recovered from each species out of the total samples taken from 25 whales of differing maturity and sex
Long-finned pilot whale (Globicephala melas)	Deep diver	Odontocete	Fish	Herring		Clupeidae	Clupea harengus	1		Western-north atlantic	Gannon et al. 1997	% in stomach calculated from total number of individuals recovered from each species out of the total samples taken from 25 whales of differing maturity and sex
Long-finned pilot whale (Globicephala melas)	Deep diver	Odontocete	Fish	Lantern fish		Myctophidae	Diaphus dumerilii	0.02		Western-north atlantic	Gannon et al. 1997	% in stomach calculated from total number of individuals recovered from each species out of the total samples taken from 25 whales of differing maturity and sex
Long-finned pilot whale (Globicephala melas)	Deep diver	Odontocete	Fish	Silver hake		Merlucciidae	Merluccius bilinearis	0.4		Western-north atlantic	Gannon et al. 1997	% in stomach calculated from total number of individuals recovered from each species out of the total samples taken from 25 whales of differing maturity and sex
Long-finned pilot whale (Globicephala melas)	Deep diver	Odontocete	Fish	Mackerel		Scombridae	Scomber scombrus	4.1		Western-north atlantic	Gannon et al. 1997	% in stomach calculated from total number of individuals recovered from each species out of the total samples taken from 25 whales of differing maturity and sex
Long-finned pilot whale (Globicephala melas)	Deep diver	Odontocete	Fish	Dog fish		Squalidae	Squalus acanthias	0.04		Western-north atlantic	Gannon et al. 1997	% in stomach calculated from total number of individuals recovered from each species out of the total samples taken from 25 whales of differing maturity and sex
Long-finned pilot whale (Globicephala melas)	Deep diver	Odontocete	Fish	Unknown spp.				0.06		Western-north atlantic	Gannon et al. 1997	% in stomach calculated from total number of individuals recovered from each species out of the total samples taken from 25 whales of differing maturity and sex
Long-finned pilot whale (Globicephala melas)	Deep diver	Odontocete	Fish	Dog fish		Squalidae	Squalus acanthias	3.8		US mid-atlantic coast	Gannon et al. 1997b	Stomach contents of stranded animals
Long-finned pilot whale (Globicephala melas)	Deep diver	Odontocete	Fish	Mackerel		Scombridae	Scomber scombrus	2.5		US mid-atlantic coast	Gannon et al. 1997b	Stomach contents of stranded animals
Long-finned pilot whale (Globicephala melas)	Deep diver	Odontocete	Fish	Dog fish		Squalidae	Squalus acanthias		<1	US mid-atlantic coast	Gannon et al. 1997b	Stomach contents of stranded animals
Long-finned pilot whale (Globicephala melas)	Deep diver	Odontocete	Fish	Herring		Clupeidae	Clupea harengus		<1	US mid-atlantic coast	Gannon et al. 1997b	Stomach contents of stranded animals
Long-finned pilot whale (Globicephala melas)	Deep diver	Odontocete	Fish	Mackerel		Scombridae	Scomber scombrus		<1	US mid-atlantic coast	Gannon et al. 1997b	Stomach contents of stranded animals
Long-finned pilot whale (Globicephala melas)	Deep diver	Odontocete	Fish	Codling		Phycidae	Urophycis sp.		<1	US mid-atlantic coast	Gannon et al. 1997b	Stomach contents of stranded animals
Long-finned pilot whale (Globicephala melas)	Deep diver	Odontocete	Fish	Silver hake		Merlucciidae	Merluccius bilinearis		<1	US mid-atlantic coast	Gannon et al. 1997b	Stomach contents of stranded animals
Long-finned pilot whale (Globicephala melas)	Deep diver	Odontocete	Cephalopods	Long-armed squid		Chiroteuthidae	Chrioteuthis vernayi	1.7		Western-north atlantic	Gannon et al. 1997	% in stomach calculated from total number of individuals recovered from each species out of the total samples taken from 25 whales of differing maturity and sex
Long-finned pilot whale (Globicephala melas)	Deep diver	Odontocete	Cephalopods	Long-armed squid		Chiroteuthidae	Chrioteuthis vernayi		7.6	US mid-atlantic coast	Gannon et al. 1997b	Stomach contents of stranded animals
Long-finned pilot whale (Globicephala melas)	Deep diver	Odontocete	Cephalopods	Reverse jewel squid		Histioteuthidae	Histioteuthis reversa	7		Western-north atlantic	Gannon et al. 1997	% in stomach calculated from total number of individuals recovered from each species out of the total samples taken from 25 whales of differing maturity and sex
Long-finned pilot whale (Globicephala melas)	Deep diver	Odontocete	Cephalopods	Reverse jewel squid		Histioteuthidae	Histioteuthis reversa		19.4	US mid-atlantic coast	Gannon et al. 1997b	Stomach contents of stranded animals
Long-finned pilot whale (Globicephala melas)	Deep diver	Odontocete	Cephalopods	Long-finned squid		Loliginidae	Loligo pealei	68.2		Western-north atlantic	Gannon et al. 1997	% in stomach calculated from total number of individuals recovered from each species out of the total samples taken from 25 whales of differing maturity and sex
Long-finned pilot whale (Globicephala melas)	Deep diver	Odontocete	Cephalopods	Long-finned squid		Loliginidae	Loligo pealei	93.8		US mid-atlantic coast	Gannon et al. 1997b	Stomach contents of stranded animals
Long-finned pilot whale (Globicephala melas)	Deep diver	Odontocete	Cephalopods	Long-finned squid		Loliginidae	Loligo pealei		49.1	US mid-atlantic coast	Gannon et al. 1997b	Stomach contents of stranded animals
Long-finned pilot whale (Globicephala melas)	Deep diver	Odontocete	Cephalopods	Moon squid		Lycoteuthidae	Selenoteuthis scintillans	0.08		Western-north atlantic	Gannon et al. 1997	% in stomach calculated from total number of individuals recovered from each species out of the total samples taken from 25 whales of differing maturity and sex
Long-finned pilot whale (Globicephala melas)	Deep diver	Odontocete	Cephalopods	Moon squid		Lycoteuthidae	Selenoteuthis scintillans		<1	US mid-atlantic coast	Gannon et al. 1997b	Stomach contents of stranded animals
Long-finned pilot whale (Globicephala melas)	Deep diver	Odontocete	Cephalopods	Short-finned squid		Ommastrephidae		16.7		Western-north atlantic	Gannon et al. 1997	% in stomach calculated from total number of individuals recovered from each species out of the total samples taken from 25 whales of differing maturity and sex
Long-finned pilot whale (Globicephala melas)	Deep diver	Odontocete	Cephalopods	Unknown spp.				0.76		Western-north atlantic	Gannon et al. 1997	% in stomach calculated from total number of individuals recovered from each species out of the total samples taken from 25 whales of differing maturity and sex
Long-finned pilot whale (Globicephala melas)	Deep diver	Odontocete	Cephalopods	Short-finned squid		Ommastrephidae			16.1	US mid-atlantic coast	Gannon et al. 1997b	Stomach contents of stranded animals
North Atlantic right whale (Eubalaena glacialis)	Skimming	Mysticete	Pelagic invertebrates			Calanidae	Calanus finmarchicus			Western North Atlantic	Lehoux et al. 2020
North Atlantic right whale (Eubalaena glacialis)	Skimming	Mysticete	Pelagic invertebrates			Calanidae	Calanus finmarchicus			Bay of Fundy	Baumgartner et al. 2003
North Atlantic right whale (Eubalaena glacialis)	Skimming	Mysticete	Pelagic invertebrates			Calanidae	Calanus finmarchicus			Bay of Fundy	Baumgartner & Mate, 2003
North Atlantic right whale (Eubalaena glacialis)	Skimming	Mysticete	Pelagic invertebrates			Calanidae	Calanus finmarchicus			Western North Atlantic	Sorochan et al. 2019
North Atlantic right whale (Eubalaena glacialis)	Skimming	Mysticete	Pelagic invertebrates			Calanidae	Calanus glacialis			Western North Atlantic	Sorochan et al. 2019
North Atlantic right whale (Eubalaena glacialis)	Skimming	Mysticete	Pelagic invertebrates			Calanidae	Calanus hyperboreus			Western North Atlantic	Lehoux et al. 2020
North Atlantic right whale (Eubalaena glacialis)	Skimming	Mysticete	Pelagic invertebrates			Calanidae	Calanus hyperboreus			Western North Atlantic	Sorochan et al. 2019
North Atlantic right whale (Eubalaena glacialis)	Skimming	Mysticete	Pelagic invertebrates	Northern Krill		Euphausiidae	Meganyctiphanes norvegica			Western North Atlantic	Lehoux et al. 2020
North Atlantic right whale (Eubalaena glacialis)	Skimming	Mysticete	Pelagic invertebrates			Clausocalanidae	Pseudocalanus spp			Western North Atlantic	Lehoux et al. 2020
North Atlantic right whale (Eubalaena glacialis)	Skimming	Mysticete	Pelagic invertebrates			Temoridae	Temora spp			Western North Atlantic	Lehoux et al. 2020
North Atlantic right whale (Eubalaena glacialis)	Skimming	Mysticete	Pelagic invertebrates			Euphausiidae	Thyssanoessa raschii			Western North Atlantic	Lehoux et al. 2020
North Pacific right whale (Eubalaena japonica)	Skimming	Mysticete	Pelagic invertebrates			Calanidae	Calanus marshallae			Bering Sea	Gregr & Coyle, 2009
North Pacific right whale (Eubalaena japonica)	Skimming	Mysticete	Pelagic invertebrates			Eucalanidae	Eucalanus bungii			Bering Sea	Gregr & Coyle, 2009
North Pacific right whale (Eubalaena japonica)	Skimming	Mysticete	Pelagic invertebrates			Eucalanidae	Eucalanus bungii			Subarctic gyres	Gregr & Coyle, 2009
North Pacific right whale (Eubalaena japonica)	Skimming	Mysticete	Pelagic invertebrates			Metridinidae	Metridia pacifica			Bering Sea	Gregr & Coyle, 2009
North Pacific right whale (Eubalaena japonica)	Skimming	Mysticete	Pelagic invertebrates			Calanidae	Neocalanus cristatus			Subarctic gyres	Gregr & Coyle, 2009
North Pacific right whale (Eubalaena japonica)	Skimming	Mysticete	Pelagic invertebrates			Calanidae	Neocalanus flemingeri			Subarctic gyres	Gregr & Coyle, 2009
North Pacific right whale (Eubalaena japonica)	Skimming	Mysticete	Pelagic invertebrates			Calanidae	Neocalanus plumchrus			Bering Sea	Gregr & Coyle, 2009
North Pacific right whale (Eubalaena japonica)	Skimming	Mysticete	Pelagic invertebrates			Calanidae	Neocalanus plumchrus			Subarctic gyres	Gregr & Coyle, 2009
North Pacific right whale (Eubalaena japonica)	Skimming	Mysticete	Pelagic invertebrates			Calanidae	Neocalanus spp.			Bering Sea	Gregr & Coyle, 2009
North Pacific right whale (Eubalaena japonica)	Skimming	Mysticete	Pelagic invertebrates			Calanidae	Neocalanus spp.			Subarctic gyres	Gregr & Coyle, 2009
Northern bottlenose whale (Hyperoodon ampullatus)	Deep diver	Odontocete	Cephalopods			Gonatidae	Gonatus fabricii			Baltic Sea	Lick & Piatkowski, 1998	Stomach contents
Northern bottlenose whale (Hyperoodon ampullatus)	Deep diver	Odontocete	Cephalopods			Octopoteuthidae	Octopoteuthis spp.			North-east Atlantic	Fernandez et al. 2014	Stomach contents
Northern bottlenose whale (Hyperoodon ampullatus)	Deep diver	Odontocete	Cephalopods			Alloposidae	Haliphron atlanticus			North-east Atlantic	Fernandez et al. 2014	Stomach contents
Northern bottlenose whale (Hyperoodon ampullatus)	Deep diver	Odontocete	Cephalopods			Galiteuthidae	Galiteuthis spp.			North-east Atlantic	Fernandez et al. 2014	Stomach contents
Northern bottlenose whale (Hyperoodon ampullatus)	Deep diver	Odontocete	Cephalopods			Histioteuthidae	Histioteuthis reversa			North-east Atlantic	Fernandez et al. 2014	Stomach contents
Northern bottlenose whale (Hyperoodon ampullatus)	Deep diver	Odontocete	Cephalopods			Histioteuthidae	Histioteuthis melagroteuthis			North-east Atlantic	Fernandez et al. 2014	Stomach contents
Northern bottlenose whale (Hyperoodon ampullatus)	Deep diver	Odontocete	Cephalopods			Histioteuthidae	Histioteuthis bonellii			North-east Atlantic	Fernandez et al. 2014	Stomach contents
Northern bottlenose whale (Hyperoodon ampullatus)	Deep diver	Odontocete	Cephalopods			Lepidoteuthidae	Lepidoteuthis spp.			North-east Atlantic	Fernandez et al. 2014	Stomach contents
Northern bottlenose whale (Hyperoodon ampullatus)	Deep diver	Odontocete	Cephalopods			Chiroteuthidae	Chiroteuthis veranyi			North-east Atlantic	Fernandez et al. 2014	Stomach contents
Northern bottlenose whale (Hyperoodon ampullatus)	Deep diver	Odontocete	Cephalopods			Mastigoteuthidae	Mastigoteuthis schmidti			North-east Atlantic	Fernandez et al. 2014	Stomach contents
Northern bottlenose whale (Hyperoodon ampullatus)	Deep diver	Odontocete	Cephalopods			Vampyroteuthidae	Vampiroteuthis infernalis			North-east Atlantic	Fernandez et al. 2014	Stomach contents
Northern bottlenose whale (Hyperoodon ampullatus)	Deep diver	Odontocete	Cephalopods			Brachioteuthidae	Brachioteuthis spp.			North-east Atlantic	Fernandez et al. 2014	Stomach contents
Northern bottlenose whale (Hyperoodon ampullatus)	Deep diver	Odontocete	Cephalopods			Cranchiidae	Teuthowenia megalops			North-east Atlantic	Fernandez et al. 2014	Stomach contents
Northern bottlenose whale (Hyperoodon ampullatus)	Deep diver	Odontocete	Cephalopods			Cranchiidae	Taonius pavo			North-east Atlantic	Fernandez et al. 2014	Stomach contents
Northern bottlenose whale (Hyperoodon ampullatus)	Deep diver	Odontocete	Cephalopods			Gonatidae	Gonatus spp.			North-east Atlantic	Fernandez et al. 2014	Stomach contents
Northern bottlenose whale (Hyperoodon ampullatus)	Deep diver	Odontocete	Cephalopods			Vitreledonellidae	Vitreledonella spp.			North-east Atlantic	Fernandez et al. 2014	Stomach contents
Northern bottlenose whale (Hyperoodon ampullatus)	Deep diver	Odontocete	Cephalopods			Chtenopterygidae	Chtenopteryx spp.			North-east Atlantic	Fernandez et al. 2014	Stomach contents
Northern bottlenose whale (Hyperoodon ampullatus)	Deep diver	Odontocete	Cephalopods			Sepiolidae	Heteroteuthis spp.			North-east Atlantic	Fernandez et al. 2014	Stomach contents
Northern bottlenose whale (Hyperoodon ampullatus)	Deep diver	Odontocete	Cephalopods			Cirroteuthidae	Unidentified spp.			North-east Atlantic	Fernandez et al. 2014	Stomach contents
Northern bottlenose whale (Hyperoodon ampullatus)	Deep diver	Odontocete	Cephalopods			Gonatidae	Gonatus steenstrupi			Eastern Canada	Hooker et al. 2001	Stomach contents
Northern bottlenose whale (Hyperoodon ampullatus)	Deep diver	Odontocete	Cephalopods			Cranchiidae	Taonius pavo			Eastern Canada	Hooker et al. 2001	Stomach contents
Northern bottlenose whale (Hyperoodon ampullatus)	Deep diver	Odontocete	Cephalopods			Cranchiidae	Teuthowenia spp.			Eastern Canada	Hooker et al. 2001	Stomach contents
Northern bottlenose whale (Hyperoodon ampullatus)	Deep diver	Odontocete	Cephalopods			Histioteuthidae	Histioteuthis reversa			Eastern Canada	Hooker et al. 2001	Stomach contents
Northern bottlenose whale (Hyperoodon ampullatus)	Deep diver	Odontocete	Cephalopods			Histioteuthidae	Histioteuthis dofleini			Eastern Canada	Hooker et al. 2001	Stomach contents
Northern bottlenose whale (Hyperoodon ampullatus)	Deep diver	Odontocete	Cephalopods			Histioteuthidae	Histioteuthis heteropsis			Eastern Canada	Hooker et al. 2001	Stomach contents
Northern bottlenose whale (Hyperoodon ampullatus)	Deep diver	Odontocete	Cephalopods			Histioteuthidae	Histioteuthis spp.			Eastern Canada	Hooker et al. 2001	Stomach contents
Northern bottlenose whale (Hyperoodon ampullatus)	Deep diver	Odontocete	Cephalopods			Chiroteuthidae	Chiroteuthis spp.			Eastern Canada	Hooker et al. 2001	Stomach contents
Northern bottlenose whale (Hyperoodon ampullatus)	Deep diver	Odontocete	Cephalopods			Alloposidae	Alloposus mollis			Eastern Canada	Hooker et al. 2001	Stomach contents
Northern bottlenose whale (Hyperoodon ampullatus)	Deep diver	Odontocete	Fish	Herring		Clupeidae	Clupea harengus			Eastern Canada	Hooker et al. 2001	Stomach contents
Pacific white-sided dolphin (Lagenorhynchus obliquidens)	Mesopelagic diver	Odontocete	Fish	Pacific lamprey		Petromyzontidae	Entosphenus tridentatus			California	Kajimura et al. 1980	Stomach contents
Pacific white-sided dolphin (Lagenorhynchus obliquidens)	Mesopelagic diver	Odontocete	Fish	Salmon		Salmonidae	Oncorhynchus spp.			California	Kajimura et al. 1980	Stomach contents
Pacific white-sided dolphin (Lagenorhynchus obliquidens)	Mesopelagic diver	Odontocete	Fish	Pink salmon		Salmonidae	Oncorhynchus gorbuscha			California	Kajimura et al. 1980	Stomach contents
Pacific white-sided dolphin (Lagenorhynchus obliquidens)	Mesopelagic diver	Odontocete	Fish	Chum salmon		Salmonidae	Oncorhynchus keta			California	Kajimura et al. 1980	Stomach contents
Pacific white-sided dolphin (Lagenorhynchus obliquidens)	Mesopelagic diver	Odontocete	Fish	Coho salmon		Salmonidae	Oncorhynchus kisutch			California	Kajimura et al. 1980	Stomach contents
Pacific white-sided dolphin (Lagenorhynchus obliquidens)	Mesopelagic diver	Odontocete	Fish	California lanternfish		Myctophidae	Symbolophorus californiensis			California	Kajimura et al. 1980	Stomach contents
Pacific white-sided dolphin (Lagenorhynchus obliquidens)	Mesopelagic diver	Odontocete	Fish	King-of-the-salmon		Trachipteridae	Trachipterus altivelis			California	Kajimura et al. 1980	Stomach contents
Pacific white-sided dolphin (Lagenorhynchus obliquidens)	Mesopelagic diver	Odontocete	Fish	Medusafish		Centrolophidae	Icichthys lockingtoni			California	Kajimura et al. 1980	Stomach contents
Pacific white-sided dolphin (Lagenorhynchus obliquidens)	Mesopelagic diver	Odontocete	Fish	Rockfish		Sebastidae	Sebastes spp.			California	Kajimura et al. 1980	Stomach contents
Pacific white-sided dolphin (Lagenorhynchus obliquidens)	Mesopelagic diver	Odontocete	Fish	Pacific sanddab		Paralichthyidae	Citharichthys sordidus			California	Kajimura et al. 1980	Stomach contents
Pacific white-sided dolphin (Lagenorhynchus obliquidens)	Mesopelagic diver	Odontocete	Cephalopods			Enoploteuthidae	Abraliopsis spp.			California	Kajimura et al. 1980	Stomach contents
Pacific white-sided dolphin (Lagenorhynchus obliquidens)	Mesopelagic diver	Odontocete	Cephalopods			Octopoteuthidae	Octopoteuthis spp.			California	Kajimura et al. 1980	Stomach contents
Pacific white-sided dolphin (Lagenorhynchus obliquidens)	Mesopelagic diver	Odontocete	Cephalopods			Gonatidae	Gonatopsis borealis			California	Kajimura et al. 1980	Stomach contents
Pacific white-sided dolphin (Lagenorhynchus obliquidens)	Mesopelagic diver	Odontocete	Cephalopods			Onychoteuthidae	Onychoteuthis borealijaponicus			California	Kajimura et al. 1980	Stomach contents
Pacific white-sided dolphin (Lagenorhynchus obliquidens)	Mesopelagic diver	Odontocete	Cephalopods			Chiroteuthidae	Chiroteuthis spp.			California	Kajimura et al. 1980	Stomach contents
Pacific white-sided dolphin (Lagenorhynchus obliquidens)	Mesopelagic diver	Odontocete	Cephalopods			Cranchiidae	Unidentified spp.			California	Kajimura et al. 1980	Stomach contents
Pacific white-sided dolphin (Lagenorhynchus obliquidens)	Mesopelagic diver	Odontocete	Cephalopods	Pelagic octopus		Ocythoidae	Ocythoe tuberculata			California	Kajimura et al. 1980	Stomach contents
Pacific white-sided dolphin (Lagenorhynchus obliquidens)	Mesopelagic diver	Odontocete	Fish	Anchovy		Engraulidae	Engraulis mordax			California	Heise, 1996 (Thesis)
Pacific white-sided dolphin (Lagenorhynchus obliquidens)	Mesopelagic diver	Odontocete	Fish	Hake		Merlucciidae	Merluccius productus			California	Heise, 1996 (Thesis)
Pacific white-sided dolphin (Lagenorhynchus obliquidens)	Mesopelagic diver	Odontocete	Fish	Saury		Scomberesocidae	Cololabis saira			California	Heise, 1996 (Thesis)
Pacific white-sided dolphin (Lagenorhynchus obliquidens)	Mesopelagic diver	Odontocete	Fish	Salmon		Salmonidae	Oncorhynchus spp.			California	Heise, 1996 (Thesis)
Pacific white-sided dolphin (Lagenorhynchus obliquidens)	Mesopelagic diver	Odontocete	Fish	Myctophids		Myctophidae	Unidentified spp.			California	Heise, 1996 (Thesis)
Pacific white-sided dolphin (Lagenorhynchus obliquidens)	Mesopelagic diver	Odontocete	Fish	Midshipmen		Batrachoididae	Porichthys notatus			California	Heise, 1996 (Thesis)
Pacific white-sided dolphin (Lagenorhynchus obliquidens)	Mesopelagic diver	Odontocete	Fish	Herring		Clupeidae	Clupea harengus			California	Heise, 1996 (Thesis)
Pacific white-sided dolphin (Lagenorhynchus obliquidens)	Mesopelagic diver	Odontocete	Fish	Pollock		Gadidae	Theragera spp.			California	Heise, 1996 (Thesis)
Pacific white-sided dolphin (Lagenorhynchus obliquidens)	Mesopelagic diver	Odontocete	Fish	Sablefish		Anoplopomatidae	Anoplopoma spp.			California	Heise, 1996 (Thesis)
Pacific white-sided dolphin (Lagenorhynchus obliquidens)	Mesopelagic diver	Odontocete	Fish	Smelt		Osmeridae	Unidentified spp.			California	Heise, 1996 (Thesis)
Pacific white-sided dolphin (Lagenorhynchus obliquidens)	Mesopelagic diver	Odontocete	Fish	Herring		Clupeidae	Clupea harengus			Canada	Morton, 2000
Pacific white-sided dolphin (Lagenorhynchus obliquidens)	Mesopelagic diver	Odontocete	Fish	Capelin		Osmeridae	Mallotus villosus			Canada	Morton, 2000
Pacific white-sided dolphin (Lagenorhynchus obliquidens)	Mesopelagic diver	Odontocete	Fish	Euchalon		Osmeridae	Thaleichthys pacificus			Canada	Morton, 2000
Pacific white-sided dolphin (Lagenorhynchus obliquidens)	Mesopelagic diver	Odontocete	Fish	Pacific Sardine		Clupeidae	Sardinops sagax			Canada	Morton, 2000
Pacific white-sided dolphin (Lagenorhynchus obliquidens)	Mesopelagic diver	Odontocete	Fish	Northern anchovy		Engraulidae	Engraulis mordax			Canada	Morton, 2000
Pacific white-sided dolphin (Lagenorhynchus obliquidens)	Mesopelagic diver	Odontocete	Fish	Pacific whiting		Merlucciidae	Merluccius productus			Canada	Morton, 2000
Pacific white-sided dolphin (Lagenorhynchus obliquidens)	Mesopelagic diver	Odontocete	Fish	Pacific saury		Scomberesocidae	Cololabis saira			Canada	Morton, 2000
Pacific white-sided dolphin (Lagenorhynchus obliquidens)	Mesopelagic diver	Odontocete	Fish	Salmon		Salmonidae	Oncorhynchus spp.			Canada	Morton, 2000
Pacific white-sided dolphin (Lagenorhynchus obliquidens)	Mesopelagic diver	Odontocete	Fish	Rockfish		Sebastidae	Sebastes spp.			Canada	Morton, 2000
Pacific white-sided dolphin (Lagenorhynchus obliquidens)	Mesopelagic diver	Odontocete	Fish	Midshipmen		Batrachoididae	Porichthys spp.			Canada	Morton, 2000
Pacific white-sided dolphin (Lagenorhynchus obliquidens)	Mesopelagic diver	Odontocete	Fish	Pollock		Gadidae	Theragera spp.			Canada	Morton, 2000
Pygmy blue whale (Balaenoptera musculus brevicauda)	Lunge-feeding	Mysticete	Pelagic invertebrates			Balaenophilidae	Balaenophilus unisetus			Antarctica	Ichihara, 1997
Pygmy blue whale (Balaenoptera musculus brevicauda)	Lunge-feeding	Mysticete	Pelagic invertebrates			Euphausiidae	Euphausia crystallorophias			Southern-Australia	Jarman et al. 2002
Pygmy blue whale (Balaenoptera musculus brevicauda)	Lunge-feeding	Mysticete	Pelagic invertebrates	Antarctic krill		Euphausiidae	Euphausia superba			Antarctica	Ichihara, 1997
Pygmy blue whale (Balaenoptera musculus brevicauda)	Lunge-feeding	Mysticete	Pelagic invertebrates	Antarctic krill		Euphausiidae	Euphausia superba			Southern-Australia	Jarman et al. 2002
Pygmy blue whale (Balaenoptera musculus brevicauda)	Lunge-feeding	Mysticete	Pelagic invertebrates			Euphausiidae	Euphausia vallentini			Antarctica	Ichihara, 1997
Pygmy blue whale (Balaenoptera musculus brevicauda)	Lunge-feeding	Mysticete	Pelagic invertebrates			Euphausiidae	Nyctiphanes australis			Southern-Australia	Jarman et al. 2002
Pygmy blue whale (Balaenoptera musculus brevicauda)	Lunge-feeding	Mysticete	Benthic invertebrates			Hyperiidae	Parathemisto gaudichaudi			Antarctica	Ichihara, 1997
Pygmy killer whale (Feresa attenuata)	Mesopelagic diver	Odontocete	Cephalopods	Purpleback flying squid		Ommastrephidae	Sthenoteuthis oualaniensis			Gulf of California, Mexico	Elorriaga-Verplancken et al. 2016	Stomach contents
Pygmy killer whale (Feresa attenuata)	Mesopelagic diver	Odontocete	Cephalopods			Onychoteuthidae	Unidentified spp.			Gulf of California, Mexico	Elorriaga-Verplancken et al. 2016	Stomach contents
Pygmy killer whale (Feresa attenuata)	Mesopelagic diver	Odontocete	Cephalopods			Loliginidae	Unidentified spp.			Gulf of California, Mexico	Elorriaga-Verplancken et al. 2016	Stomach contents
Pygmy killer whale (Feresa attenuata)	Mesopelagic diver	Odontocete	Cephalopods			Ommastrephidae	Illex argentinus			Gulf of California, Mexico	Elorriaga-Verplancken et al. 2016	Stomach contents
Pygmy killer whale (Feresa attenuata)	Mesopelagic diver	Odontocete	Cephalopods			Ommastrephidae	Ornithoteuthis antillarum			Gulf of California, Mexico	Elorriaga-Verplancken et al. 2016	Stomach contents
Pygmy killer whale (Feresa attenuata)	Mesopelagic diver	Odontocete	Fish	Boarfish		Caproidae	Antigonia capros			Cape Verde, West Africa	O'Dwyer et al. 2015	Stomach contents
Pygmy killer whale (Feresa attenuata)	Mesopelagic diver	Odontocete	Fish	Lanternfish		Myctophidae	Unidentified spp.			Cape Verde, West Africa	O'Dwyer et al. 2015	Stomach contents
Pygmy killer whale (Feresa attenuata)	Mesopelagic diver	Odontocete	Fish	Roudi escolar		Gempylidae	Promethichthys prometheus			Cape Verde, West Africa	O'Dwyer et al. 2015	Stomach contents
Pygmy killer whale (Feresa attenuata)	Mesopelagic diver	Odontocete	Fish	Vlue butterfish		Stromateidae	Stromateus fiatola			Cape Verde, West Africa	O'Dwyer et al. 2015	Stomach contents
Pygmy killer whale (Feresa attenuata)	Mesopelagic diver	Odontocete	Cephalopods			Ommastrephidae	Illex argentine			Brazil	O'Dwyer et al. 2015	Stomach contents
Pygmy killer whale (Feresa attenuata)	Mesopelagic diver	Odontocete	Cephalopods			Loliginidae	Loligo plei			Brazil	O'Dwyer et al. 2015	Stomach contents
Pygmy killer whale (Feresa attenuata)	Mesopelagic diver	Odontocete	Cephalopods			Ommastrephidae	Ornithoteuthis volatilis			Brazil	O'Dwyer et al. 2015	Stomach contents
Pygmy sperm whale (Kogia breviceps)	Deep diver	Odontocete	Cephalopods			Octopoteuthidae	Octopoteuthis sicula			North-east Atlantic	Santos et al. 2006	Stomach contents
Pygmy sperm whale (Kogia breviceps)	Deep diver	Odontocete	Cephalopods			Gonatidae	Gonatus spp.			North-east Atlantic	Santos et al. 2006	Stomach contents
Pygmy sperm whale (Kogia breviceps)	Deep diver	Odontocete	Cephalopods			Lepidoteuthidae	Lepidoteuthis grimaldii			North-east Atlantic	Santos et al. 2006	Stomach contents
Pygmy sperm whale (Kogia breviceps)	Deep diver	Odontocete	Cephalopods			Histioteuthidae	Histioteuthis reversa			North-east Atlantic	Santos et al. 2006	Stomach contents
Pygmy sperm whale (Kogia breviceps)	Deep diver	Odontocete	Cephalopods			Histioteuthidae	H. bonnellii			North-east Atlantic	Santos et al. 2006	Stomach contents
Pygmy sperm whale (Kogia breviceps)	Deep diver	Odontocete	Cephalopods			Histioteuthidae	H. meleagroteuthis			North-east Atlantic	Santos et al. 2006	Stomach contents
Pygmy sperm whale (Kogia breviceps)	Deep diver	Odontocete	Cephalopods			Brachioteuthidae	Brachioteuthis riisei			North-east Atlantic	Santos et al. 2006	Stomach contents
Pygmy sperm whale (Kogia breviceps)	Deep diver	Odontocete	Cephalopods			Ommastrephidae	Todarodes sagittatus			North-east Atlantic	Santos et al. 2006	Stomach contents
Pygmy sperm whale (Kogia breviceps)	Deep diver	Odontocete	Cephalopods			Ommastrephidae	Unidentified spp.			North-east Atlantic	Santos et al. 2006	Stomach contents
Pygmy sperm whale (Kogia breviceps)	Deep diver	Odontocete	Cephalopods			Chiroteuthidae	Chiroteuthis veranyi			North-east Atlantic	Santos et al. 2006	Stomach contents
Pygmy sperm whale (Kogia breviceps)	Deep diver	Odontocete	Cephalopods			Pholidoteuthidae	Pholidoteuthis boschmai			North-east Atlantic	Santos et al. 2006	Stomach contents
Pygmy sperm whale (Kogia breviceps)	Deep diver	Odontocete	Cephalopods			Mastigoteuthidae	Mastigoteuthis schmidti			North-east Atlantic	Santos et al. 2006	Stomach contents
Pygmy sperm whale (Kogia breviceps)	Deep diver	Odontocete	Cephalopods			Cranchiidae	Taonius pavo			North-east Atlantic	Santos et al. 2006	Stomach contents
Pygmy sperm whale (Kogia breviceps)	Deep diver	Odontocete	Cephalopods			Cranchiidae	Galiteuthis armata			North-east Atlantic	Santos et al. 2006	Stomach contents
Pygmy sperm whale (Kogia breviceps)	Deep diver	Odontocete	Cephalopods			Cranchiidae	Teuthowenia megalops			North-east Atlantic	Santos et al. 2006	Stomach contents
Pygmy sperm whale (Kogia breviceps)	Deep diver	Odontocete	Cephalopods			Cranchiidae	Teuthowenia spp.			North-east Atlantic	Santos et al. 2006	Stomach contents
Pygmy sperm whale (Kogia breviceps)	Deep diver	Odontocete	Cephalopods			Alloposidae	Haliphron atlanticus			North-east Atlantic	Santos et al. 2006	Stomach contents
Pygmy sperm whale (Kogia breviceps)	Deep diver	Odontocete	Fish			Chauliodontidae	Chauliodus sloani			North-east Atlantic	Santos et al. 2006	Stomach contents
Pygmy sperm whale (Kogia breviceps)	Deep diver	Odontocete	Pelagic invertebrates			Mysidacea	Gnatophausia spp.			North-east Atlantic	Santos et al. 2006	Stomach contents
Pygmy sperm whale (Kogia breviceps)	Deep diver	Odontocete	Cephalopods			Loliginidae	Loligo vulgaris			North-east Atlantic	Santos et al. 2006	Stomach contents
Pygmy sperm whale (Kogia breviceps)	Deep diver	Odontocete	Cephalopods			Chtenopterygidae	Chtenopteryx sicula			North-east Atlantic	Santos et al. 2006	Stomach contents
Pygmy sperm whale (Kogia breviceps)	Deep diver	Odontocete	Cephalopods			Gonatidae	Gonatus steenstrupi			North-east Atlantic	Santos et al. 2006	Stomach contents
Pygmy sperm whale (Kogia breviceps)	Deep diver	Odontocete	Cephalopods			Histioteuthidae	H. corona			North-east Atlantic	Santos et al. 2006	Stomach contents
Pygmy sperm whale (Kogia breviceps)	Deep diver	Odontocete	Cephalopods			Brachioteuthidae	Brachioteuthis riisei			North-east Atlantic	Santos et al. 2006	Stomach contents
Pygmy sperm whale (Kogia breviceps)	Deep diver	Odontocete	Cephalopods			Mastigoteuthidae	Mastigoteuthis schmidti			North-east Atlantic	Santos et al. 2006	Stomach contents
Pygmy sperm whale (Kogia breviceps)	Deep diver	Odontocete	Cephalopods			Cranchiidae	Galiteuthis armata			North-east Atlantic	Santos et al. 2006	Stomach contents
Pygmy sperm whale (Kogia breviceps)	Deep diver	Odontocete	Pelagic invertebrates			Portunidae	Polybius henslowii			North-east Atlantic	Santos et al. 2006	Stomach contents
Pygmy sperm whale (Kogia breviceps)	Deep diver	Odontocete	Cephalopods			Sepiolidae	Rossia macrosoma			North-east Atlantic	Santos et al. 2006	Stomach contents
Pygmy sperm whale (Kogia breviceps)	Deep diver	Odontocete	Cephalopods			Sepiolidae	Unidentified spp.			North-east Atlantic	Santos et al. 2006	Stomach contents
Pygmy sperm whale (Kogia breviceps)	Deep diver	Odontocete	Cephalopods			Octopoteuthidae	Octopoteuthis sicula			North-east Atlantic	Santos et al. 2006	Stomach contents
Pygmy sperm whale (Kogia breviceps)	Deep diver	Odontocete	Cephalopods			Onychoteuthidae	Onychoteuthis banksi			Canada	Mcalpine et al. 1997	Stomach contents
Pygmy sperm whale (Kogia breviceps)	Deep diver	Odontocete	Cephalopods			Histioteuthidae	Histioteuthis spp.			Canada	Mcalpine et al. 1997	Stomach contents
Pygmy sperm whale (Kogia breviceps)	Deep diver	Odontocete	Cephalopods			Chiroteuthidae	Chiroteuthis spp.			Canada	Mcalpine et al. 1997	Stomach contents
Pygmy sperm whale (Kogia breviceps)	Deep diver	Odontocete	Cephalopods			Lepidoteuthidae	Lepidoteuthis grimaldii			Canada	Mcalpine et al. 1997	Stomach contents
Pygmy sperm whale (Kogia breviceps)	Deep diver	Odontocete	Cephalopods			Histioteuthidae	Histioteuthis hoylei			Canada	Mcalpine et al. 1997	Stomach contents
Pygmy sperm whale (Kogia breviceps)	Deep diver	Odontocete	Cephalopods			Cycloteuthidae	Cycloteuthis sirventi			Canada	Mcalpine et al. 1997	Stomach contents
Pygmy sperm whale (Kogia breviceps)	Deep diver	Odontocete	Cephalopods			Gonatidae	Gonatus streenstrupi			Canada	Mcalpine et al. 1997	Stomach contents
Pygmy sperm whale (Kogia breviceps)	Deep diver	Odontocete	Cephalopods			Cranchiidae	Taonius pavo			Canada	Mcalpine et al. 1997	Stomach contents
Pygmy sperm whale (Kogia breviceps)	Deep diver	Odontocete	Cephalopods			Histioteuthidae	Histioteuthis meleagroteuthis			Canada	Mcalpine et al. 1997	Stomach contents
Pygmy sperm whale (Kogia breviceps)	Deep diver	Odontocete	Cephalopods			Histioteuthidae	Histioteuthis corona corona			Canada	Mcalpine et al. 1997	Stomach contents
Pygmy sperm whale (Kogia breviceps)	Deep diver	Odontocete	Fish			Gadidae	Gadus spp.			Canada	Mcalpine et al. 1997	Stomach contents
Risso's dolphin (Grampus griseus)	Mesopelagic diver	Odontocete	Cephalopods			Sepiidae	Sepia spp	85.7		Bay of Biscay	Spitz et al. 2011	Stomach contents
Risso's dolphin (Grampus griseus)	Mesopelagic diver	Odontocete	Cephalopods			Sepiolidae	Unidentified spp.			Bay of Biscay	Spitz et al. 2011	Stomach contents
Risso's dolphin (Grampus griseus)	Mesopelagic diver	Odontocete	Cephalopods			Loliginidae	Alloteuthis spp			Bay of Biscay	Spitz et al. 2011	Stomach contents
Risso's dolphin (Grampus griseus)	Mesopelagic diver	Odontocete	Cephalopods			Loliginidae	Loligo spp.			Bay of Biscay	Spitz et al. 2011	Stomach contents
Risso's dolphin (Grampus griseus)	Mesopelagic diver	Odontocete	Cephalopods			Histioteuthidae	Histioteuthis reversa			Bay of Biscay	Spitz et al. 2011	Stomach contents
Risso's dolphin (Grampus griseus)	Mesopelagic diver	Odontocete	Cephalopods			Ommastrephidae	Unidentified spp.			Bay of Biscay	Spitz et al. 2011	Stomach contents
Risso's dolphin (Grampus griseus)	Mesopelagic diver	Odontocete	Cephalopods			Cranchiidae	Teutowenia megalops			Bay of Biscay	Spitz et al. 2011	Stomach contents
Risso's dolphin (Grampus griseus)	Mesopelagic diver	Odontocete	Cephalopods			Stauroteuthidae	Stauroteuthis syrtensis			Bay of Biscay	Spitz et al. 2011	Stomach contents
Risso's dolphin (Grampus griseus)	Mesopelagic diver	Odontocete	Cephalopods			Octopodidae	Unidentified spp.	14.3		Bay of Biscay	Spitz et al. 2011	Stomach contents
Risso's dolphin (Grampus griseus)	Mesopelagic diver	Odontocete	Fish	Blue whiting		Gadidae	Micromesistius poutassou			Bay of Biscay	Spitz et al. 2011	Stomach contents
Risso's dolphin (Grampus griseus)	Mesopelagic diver	Odontocete	Fish			Gadidae	Trisopterus spp			Bay of Biscay	Spitz et al. 2011	Stomach contents
Risso's dolphin (Grampus griseus)	Mesopelagic diver	Odontocete	Fish	Hake		Merlucciidae	Merluccius merluccius			Bay of Biscay	Spitz et al. 2011	Stomach contents
Risso's dolphin (Grampus griseus)	Mesopelagic diver	Odontocete	Fish			Pleuronectidae	Unidentified spp.			Bay of Biscay	Spitz et al. 2011	Stomach contents
Risso's dolphin (Grampus griseus)	Mesopelagic diver	Odontocete	Cephalopods			Ommastrephidae	Todarodes sagittatus	6.2		Western Mediterranean	Blanco et al. 2006	Stomach contents
Risso's dolphin (Grampus griseus)	Mesopelagic diver	Odontocete	Cephalopods			Ommastrephidae	Todaropsis eblanae	2.6		Western Mediterranean	Blanco et al. 2006	Stomach contents
Risso's dolphin (Grampus griseus)	Mesopelagic diver	Odontocete	Cephalopods			Ommastrephidae	llex coindetti	5.3		Western Mediterranean	Blanco et al. 2006	Stomach contents
Risso's dolphin (Grampus griseus)	Mesopelagic diver	Odontocete	Cephalopods			Ommastrephidae	Ommastrephes bartramii	0.5		Western Mediterranean	Blanco et al. 2006	Stomach contents
Risso's dolphin (Grampus griseus)	Mesopelagic diver	Odontocete	Cephalopods			Histioteuthidae	Histioteuthis reversa	5.1		Western Mediterranean	Blanco et al. 2006	Stomach contents
Risso's dolphin (Grampus griseus)	Mesopelagic diver	Odontocete	Cephalopods			Histioteuthidae	Histioteuthis bonnellii	8.4		Western Mediterranean	Blanco et al. 2006	Stomach contents
Risso's dolphin (Grampus griseus)	Mesopelagic diver	Odontocete	Cephalopods			Onychoteuthidae	Ancistroteuthis lichtensteinii	7.3		Western Mediterranean	Blanco et al. 2006	Stomach contents
Risso's dolphin (Grampus griseus)	Mesopelagic diver	Odontocete	Cephalopods			Onychoteuthidae	Onychoteuthis banksii	3.5		Western Mediterranean	Blanco et al. 2006	Stomach contents
Risso's dolphin (Grampus griseus)	Mesopelagic diver	Odontocete	Cephalopods			Mastigoteuthidae	Mastigoteuthis spp.	3.9		Western Mediterranean	Blanco et al. 2006	Stomach contents
Risso's dolphin (Grampus griseus)	Mesopelagic diver	Odontocete	Cephalopods			Cranchiidae	Megalocranchia spp.	0.3		Western Mediterranean	Blanco et al. 2006	Stomach contents
Risso's dolphin (Grampus griseus)	Mesopelagic diver	Odontocete	Cephalopods			Cranchiidae	Galiteuthis armata	0.7		Western Mediterranean	Blanco et al. 2006	Stomach contents
Risso's dolphin (Grampus griseus)	Mesopelagic diver	Odontocete	Cephalopods			Enoploteuthidae	Abraliopsis pfefferi	1.1		Western Mediterranean	Blanco et al. 2006	Stomach contents
Risso's dolphin (Grampus griseus)	Mesopelagic diver	Odontocete	Cephalopods			Enoploteuthidae	Ancistrocheirus lesueurii	2.2		Western Mediterranean	Blanco et al. 2006	Stomach contents
Risso's dolphin (Grampus griseus)	Mesopelagic diver	Odontocete	Cephalopods			Brachioteuthidae	Brachioteuthis riisei	1.2		Western Mediterranean	Blanco et al. 2006	Stomach contents
Risso's dolphin (Grampus griseus)	Mesopelagic diver	Odontocete	Cephalopods			Chiroteuthidae	Chiroteuthis veranii	0.4		Western Mediterranean	Blanco et al. 2006	Stomach contents
Risso's dolphin (Grampus griseus)	Mesopelagic diver	Odontocete	Cephalopods			Loliginidae	Loligo vulgaris	0.3		Western Mediterranean	Blanco et al. 2006	Stomach contents
Risso's dolphin (Grampus griseus)	Mesopelagic diver	Odontocete	Cephalopods			Sepiolidae	Heteroteuthis dispar	0.3		Western Mediterranean	Blanco et al. 2006	Stomach contents
Risso's dolphin (Grampus griseus)	Mesopelagic diver	Odontocete	Cephalopods			Sepiolidae	Sepiola spp.	0.3		Western Mediterranean	Blanco et al. 2006	Stomach contents
Risso's dolphin (Grampus griseus)	Mesopelagic diver	Odontocete	Cephalopods			Sepiidae	Sepia officinalis	0.7		Western Mediterranean	Blanco et al. 2006	Stomach contents
Risso's dolphin (Grampus griseus)	Mesopelagic diver	Odontocete	Cephalopods			Argonautidae	Argonauta argo	45.5		Western Mediterranean	Blanco et al. 2006	Stomach contents
Risso's dolphin (Grampus griseus)	Mesopelagic diver	Odontocete	Cephalopods			Argonautidae	Ocythoe tuberculata	1.5		Western Mediterranean	Blanco et al. 2006	Stomach contents
Risso's dolphin (Grampus griseus)	Mesopelagic diver	Odontocete	Cephalopods			Octopodidae	Eledone cirrhosa	1.8		Western Mediterranean	Blanco et al. 2006	Stomach contents
Risso's dolphin (Grampus griseus)	Mesopelagic diver	Odontocete	Cephalopods			Octopodidae	Octopus vulgaris	0.7		Western Mediterranean	Blanco et al. 2006	Stomach contents
Risso's dolphin (Grampus griseus)	Mesopelagic diver	Odontocete	Cephalopods			Octopodidae	Octopus macropus	0.3		Western Mediterranean	Blanco et al. 2006	Stomach contents
Risso's dolphin (Grampus griseus)	Mesopelagic diver	Odontocete	Cephalopods			Octopodidae	Octopus salutti	0.1		Western Mediterranean	Blanco et al. 2006	Stomach contents
Risso's dolphin (Grampus griseus)	Mesopelagic diver	Odontocete	Benthic invertebrates			Ascidiacea	Unidentified spp.			Western Mediterranean	Blanco et al. 2006	Stomach contents
Risso's dolphin (Grampus griseus)	Mesopelagic diver	Odontocete	Benthic invertebrates			Pyrosomidae	Pyrosoma atlanticum			Western Mediterranean	Blanco et al. 2006	Stomach contents
Risso's dolphin (Grampus griseus)	Mesopelagic diver	Odontocete	Benthic invertebrates			Salpidae	Salpa fusiformis			Western Mediterranean	Blanco et al. 2006	Stomach contents
Risso's dolphin (Grampus griseus)	Mesopelagic diver	Odontocete	Benthic invertebrates			Salpidae	Iasis zonaria			Western Mediterranean	Blanco et al. 2006	Stomach contents
Risso's dolphin (Grampus griseus)	Mesopelagic diver	Odontocete	Cephalopods			Sepiolidae	Heteroteuthis dispar			Eastern Mediterranean	Ozturk et al. 2007	Stomach contents
Risso's dolphin (Grampus griseus)	Mesopelagic diver	Odontocete	Cephalopods			Enoploteuthidae	Abralia veranyi			Eastern Mediterranean	Ozturk et al. 2007	Stomach contents
Risso's dolphin (Grampus griseus)	Mesopelagic diver	Odontocete	Cephalopods			Pyroteuthidae	Pyroteuthis margaritifera			Eastern Mediterranean	Ozturk et al. 2007	Stomach contents
Risso's dolphin (Grampus griseus)	Mesopelagic diver	Odontocete	Cephalopods			Octopoteuthidae	Octopoteuthis sicula			Eastern Mediterranean	Ozturk et al. 2007	Stomach contents
Risso's dolphin (Grampus griseus)	Mesopelagic diver	Odontocete	Cephalopods			Histioteuthidae	Histioteuthis bonnellii			Eastern Mediterranean	Ozturk et al. 2007	Stomach contents
Risso's dolphin (Grampus griseus)	Mesopelagic diver	Odontocete	Cephalopods			Histioteuthidae	Histioteuthis reversa			Eastern Mediterranean	Ozturk et al. 2007	Stomach contents
Risso's dolphin (Grampus griseus)	Mesopelagic diver	Odontocete	Cephalopods			Chiroteuthidae	Chiroteuthis veranii			Eastern Mediterranean	Ozturk et al. 2007	Stomach contents
Risso's dolphin (Grampus griseus)	Mesopelagic diver	Odontocete	Cephalopods			Ancistrocheiridae	Ancistrocheirus lesueurii			Eastern Mediterranean	Ozturk et al. 2007	Stomach contents
Risso's dolphin (Grampus griseus)	Mesopelagic diver	Odontocete	Cephalopods			Onychoteuthidae	Onychoteuthis banksii			Eastern Mediterranean	Ozturk et al. 2007	Stomach contents
Risso's dolphin (Grampus griseus)	Mesopelagic diver	Odontocete	Cephalopods			Chtenopterygidae	Chtenopteryx sicula			Eastern Mediterranean	Ozturk et al. 2007	Stomach contents
Risso's dolphin (Grampus griseus)	Mesopelagic diver	Odontocete	Cephalopods			Brachioteuthidae	Brachioteuthis riisei			Eastern Mediterranean	Ozturk et al. 2007	Stomach contents
Risso's dolphin (Grampus griseus)	Mesopelagic diver	Odontocete	Cephalopods			Ommastrephidae	Todarodes sagittatus			Eastern Mediterranean	Ozturk et al. 2007	Stomach contents
Risso's dolphin (Grampus griseus)	Mesopelagic diver	Odontocete	Cephalopods			Ommastrephidae	Ommastrephes bartramii			Eastern Mediterranean	Ozturk et al. 2007	Stomach contents
Risso's dolphin (Grampus griseus)	Mesopelagic diver	Odontocete	Cephalopods			Argonautidae	Argonauta argo			Eastern Mediterranean	Ozturk et al. 2007	Stomach contents
Short-beaked common dolphin (Delphinus delphis)	Epipelagic diver	Odontocete	Fish	Sandeel		Ammodytidae	Unidentified spp.	1.3		Bay of Biscay	Meynier et al. 2008	Stomach contents
Short-beaked common dolphin (Delphinus delphis)	Epipelagic diver	Odontocete	Fish	Argentine		Argentinidae	Argentina spp.	0.1		Bay of Biscay	Meynier et al. 2008	Stomach contents
Short-beaked common dolphin (Delphinus delphis)	Epipelagic diver	Odontocete	Fish	Sand smelt		Atherinidae	Atherina presbyter	0.4		Bay of Biscay	Meynier et al. 2008	Stomach contents
Short-beaked common dolphin (Delphinus delphis)	Epipelagic diver	Odontocete	Fish	Garfish		Belonidae	Belone belone	0.1		Bay of Biscay	Meynier et al. 2008	Stomach contents
Short-beaked common dolphin (Delphinus delphis)	Epipelagic diver	Odontocete	Fish	Horse mackerel		Carangidae	Trachurus spp.	1.7		Bay of Biscay	Meynier et al. 2008	Stomach contents
Short-beaked common dolphin (Delphinus delphis)	Epipelagic diver	Odontocete	Fish	Sardine		Clupeidae	Sardina pilchardus	6.3		Bay of Biscay	Meynier et al. 2008	Stomach contents
Short-beaked common dolphin (Delphinus delphis)	Epipelagic diver	Odontocete	Fish	Sprat		Clupeidae	Sprattus sprattus	6.8		Bay of Biscay	Meynier et al. 2008	Stomach contents
Short-beaked common dolphin (Delphinus delphis)	Epipelagic diver	Odontocete	Fish	Anchovy		Engraulidae	Engraulis encrasicolus	23.3		Bay of Biscay	Meynier et al. 2008	Stomach contents
Short-beaked common dolphin (Delphinus delphis)	Epipelagic diver	Odontocete	Fish	Silvery cod		Gadidae	Gadiculus argenteus			Bay of Biscay	Meynier et al. 2008	Stomach contents
Short-beaked common dolphin (Delphinus delphis)	Epipelagic diver	Odontocete	Fish	Rockling		Gadidae	Gaidropsarus spp.			Bay of Biscay	Meynier et al. 2008	Stomach contents
Short-beaked common dolphin (Delphinus delphis)	Epipelagic diver	Odontocete	Fish	Whiting		Gadidae	Merlangius merlangus			Bay of Biscay	Meynier et al. 2008	Stomach contents
Short-beaked common dolphin (Delphinus delphis)	Epipelagic diver	Odontocete	Fish	Blue whiting		Gadidae	Micromesistius poutassou	0.1		Bay of Biscay	Meynier et al. 2008	Stomach contents
Short-beaked common dolphin (Delphinus delphis)	Epipelagic diver	Odontocete	Fish			Gadidae	Trisopterus spp.	0.9		Bay of Biscay	Meynier et al. 2008	Stomach contents
Short-beaked common dolphin (Delphinus delphis)	Epipelagic diver	Odontocete	Fish	Gobie		Gobiidae	Unidentified spp.	42.2		Bay of Biscay	Meynier et al. 2008	Stomach contents
Short-beaked common dolphin (Delphinus delphis)	Epipelagic diver	Odontocete	Fish	Wrass		Labridae	Unidentified spp.	0.1		Bay of Biscay	Meynier et al. 2008	Stomach contents
Short-beaked common dolphin (Delphinus delphis)	Epipelagic diver	Odontocete	Fish	Hake		Merlucciidae	Merluccius merluccius	0.4		Bay of Biscay	Meynier et al. 2008	Stomach contents
Short-beaked common dolphin (Delphinus delphis)	Epipelagic diver	Odontocete	Fish	Mackerel		Scombridae	Scomber scombrus	0.3		Bay of Biscay	Meynier et al. 2008	Stomach contents
Short-beaked common dolphin (Delphinus delphis)	Epipelagic diver	Odontocete	Fish	Sole		Soleidae	Dicologoglossus cuneata	0.1		Bay of Biscay	Meynier et al. 2008	Stomach contents
Short-beaked common dolphin (Delphinus delphis)	Epipelagic diver	Odontocete	Fish	Flatfish		Soleidae	Unidentified spp.	0.1		Bay of Biscay	Meynier et al. 2008	Stomach contents
Short-beaked common dolphin (Delphinus delphis)	Epipelagic diver	Odontocete	Cephalopods			Loliginidae	Alloteuthis spp.	3.5		Bay of Biscay	Meynier et al. 2008	Stomach contents
Short-beaked common dolphin (Delphinus delphis)	Epipelagic diver	Odontocete	Cephalopods			Loliginidae	Loligo spp.	0.1		Bay of Biscay	Meynier et al. 2008	Stomach contents
Short-beaked common dolphin (Delphinus delphis)	Epipelagic diver	Odontocete	Cephalopods			Loliginidae	Unidentified spp.	0.2		Bay of Biscay	Meynier et al. 2008	Stomach contents
Short-beaked common dolphin (Delphinus delphis)	Epipelagic diver	Odontocete	Cephalopods	Flying squid		Ommastrephidae	Unidentified spp.			Bay of Biscay	Meynier et al. 2008	Stomach contents
Short-beaked common dolphin (Delphinus delphis)	Epipelagic diver	Odontocete	Cephalopods	Cuttlefish		Sepiidae	Sepia spp.	<0.05		Bay of Biscay	Meynier et al. 2008	Stomach contents
Short-beaked common dolphin (Delphinus delphis)	Epipelagic diver	Odontocete	Cephalopods	Bobtail squid		Sepiolidae	Unidentified spp.	12		Bay of Biscay	Meynier et al. 2008	Stomach contents
Short-beaked common dolphin (Delphinus delphis)	Epipelagic diver	Odontocete	Pelagic invertebrates	Common shrimp		Crangonidae	Crangon crangon	<0.05		Bay of Biscay	Meynier et al. 2008	Stomach contents
Short-beaked common dolphin (Delphinus delphis)	Epipelagic diver	Odontocete	Fish			Myctophidae	Myctophum punctatum	28.8		North-east Atlantic	Brophy et al. 2009	Stomach contents
Short-beaked common dolphin (Delphinus delphis)	Epipelagic diver	Odontocete	Fish			Myctophidae	Notoscopelus kroyeri	21.9		North-east Atlantic	Brophy et al. 2009	Stomach contents
Short-beaked common dolphin (Delphinus delphis)	Epipelagic diver	Odontocete	Fish			Myctophidae	Benthosema glaciale	0.6		North-east Atlantic	Brophy et al. 2009	Stomach contents
Short-beaked common dolphin (Delphinus delphis)	Epipelagic diver	Odontocete	Fish			Myctophidae	Lobianchia gemellari	0.4		North-east Atlantic	Brophy et al. 2009	Stomach contents
Short-beaked common dolphin (Delphinus delphis)	Epipelagic diver	Odontocete	Fish			Myctophidae	Lampanyctus pusillus	0.1		North-east Atlantic	Brophy et al. 2009	Stomach contents
Short-beaked common dolphin (Delphinus delphis)	Epipelagic diver	Odontocete	Fish			Myctophidae	Ceratoscopelus maderensis	<0.1		North-east Atlantic	Brophy et al. 2009	Stomach contents
Short-beaked common dolphin (Delphinus delphis)	Epipelagic diver	Odontocete	Fish			Carangidae	Trachurus trachurus	36.6		North-east Atlantic	Brophy et al. 2009	Stomach contents
Short-beaked common dolphin (Delphinus delphis)	Epipelagic diver	Odontocete	Fish			Paralepididae	Arctozenus risso	3.2		North-east Atlantic	Brophy et al. 2009	Stomach contents
Short-beaked common dolphin (Delphinus delphis)	Epipelagic diver	Odontocete	Fish			Paralepididae	Lestidiops affinis	0.1		North-east Atlantic	Brophy et al. 2009	Stomach contents
Short-beaked common dolphin (Delphinus delphis)	Epipelagic diver	Odontocete	Fish			Sternoptychidae	Maurolicus muelleri	2.4		North-east Atlantic	Brophy et al. 2009	Stomach contents
Short-beaked common dolphin (Delphinus delphis)	Epipelagic diver	Odontocete	Fish			Gadidae	Micromesistius poutassou	0.3		North-east Atlantic	Brophy et al. 2009	Stomach contents
Short-beaked common dolphin (Delphinus delphis)	Epipelagic diver	Odontocete	Fish			Belonidae	Belone belone	<0.1		North-east Atlantic	Brophy et al. 2009	Stomach contents
Short-beaked common dolphin (Delphinus delphis)	Epipelagic diver	Odontocete	Cephalopods			Brachioteuthidae	Brachioteuthis riisei	3.9		North-east Atlantic	Brophy et al. 2009	Stomach contents
Short-beaked common dolphin (Delphinus delphis)	Epipelagic diver	Odontocete	Cephalopods			Gonatidae	Gonatus steenstrupi	0.6		North-east Atlantic	Brophy et al. 2009	Stomach contents
Short-beaked common dolphin (Delphinus delphis)	Epipelagic diver	Odontocete	Cephalopods			Taoniinae	Teuthowenia megalops	0.3		North-east Atlantic	Brophy et al. 2009	Stomach contents
Short-beaked common dolphin (Delphinus delphis)	Epipelagic diver	Odontocete	Cephalopods			Chiroteuthidae	Chiroteuthis spp.	<0.1		North-east Atlantic	Brophy et al. 2009	Stomach contents
Short-beaked common dolphin (Delphinus delphis)	Epipelagic diver	Odontocete	Fish			Clupeidae	Sardina pilchardus	16.22		Portugal	Marcalo et al. 2018	Stomach contents
Short-beaked common dolphin (Delphinus delphis)	Epipelagic diver	Odontocete	Fish			Carangidae	Trachurus spp.	14.73		Portugal	Marcalo et al. 2018	Stomach contents
Short-beaked common dolphin (Delphinus delphis)	Epipelagic diver	Odontocete	Fish			Scombridae	Scomber colias	7.18		Portugal	Marcalo et al. 2018	Stomach contents
Short-beaked common dolphin (Delphinus delphis)	Epipelagic diver	Odontocete	Fish	Mackerel		Scombridae	Scomber scombrus	1		Portugal	Marcalo et al. 2018	Stomach contents
Short-beaked common dolphin (Delphinus delphis)	Epipelagic diver	Odontocete	Fish			Gobiidae	Unidentified spp.	13.11		Portugal	Marcalo et al. 2018	Stomach contents
Short-beaked common dolphin (Delphinus delphis)	Epipelagic diver	Odontocete	Fish			Merlucciidae	Merluccius merluccius	3.18		Portugal	Marcalo et al. 2018	Stomach contents
Short-beaked common dolphin (Delphinus delphis)	Epipelagic diver	Odontocete	Fish			Gadidae	Micromesistius poutassou	4.08		Portugal	Marcalo et al. 2018	Stomach contents
Short-beaked common dolphin (Delphinus delphis)	Epipelagic diver	Odontocete	Fish			Gadidae	Gadiculus argenteus	1.12		Portugal	Marcalo et al. 2018	Stomach contents
Short-beaked common dolphin (Delphinus delphis)	Epipelagic diver	Odontocete	Fish			Gadidae	Trisopterus spp.	4.01		Portugal	Marcalo et al. 2018	Stomach contents
Short-beaked common dolphin (Delphinus delphis)	Epipelagic diver	Odontocete	Fish			Sparidae	Boops boops	1.21		Portugal	Marcalo et al. 2018	Stomach contents
Short-beaked common dolphin (Delphinus delphis)	Epipelagic diver	Odontocete	Fish			Sparidae	Pagrus pagrus	0.01		Portugal	Marcalo et al. 2018	Stomach contents
Short-beaked common dolphin (Delphinus delphis)	Epipelagic diver	Odontocete	Fish			Sparidae	Unidentified spp.	0.07		Portugal	Marcalo et al. 2018	Stomach contents
Short-beaked common dolphin (Delphinus delphis)	Epipelagic diver	Odontocete	Fish			Atherinidae	Atherina spp.	2.72		Portugal	Marcalo et al. 2018	Stomach contents
Short-beaked common dolphin (Delphinus delphis)	Epipelagic diver	Odontocete	Fish			Engraulidae	Engraulis encrasicolus	1.2		Portugal	Marcalo et al. 2018	Stomach contents
Short-beaked common dolphin (Delphinus delphis)	Epipelagic diver	Odontocete	Fish			Belonidae	Belone belone	0.24		Portugal	Marcalo et al. 2018	Stomach contents
Short-beaked common dolphin (Delphinus delphis)	Epipelagic diver	Odontocete	Fish			Centracanthidae	Spicara smaris	0.08		Portugal	Marcalo et al. 2018	Stomach contents
Short-beaked common dolphin (Delphinus delphis)	Epipelagic diver	Odontocete	Fish			Ammodytidae	Gymnammodytes spp.	0.26		Portugal	Marcalo et al. 2018	Stomach contents
Short-beaked common dolphin (Delphinus delphis)	Epipelagic diver	Odontocete	Fish			Sternoptychidae	Maurolicus muelleri	0.25		Portugal	Marcalo et al. 2018	Stomach contents
Short-beaked common dolphin (Delphinus delphis)	Epipelagic diver	Odontocete	Fish			Citharidae	Citharus linguatula	0.18		Portugal	Marcalo et al. 2018	Stomach contents
Short-beaked common dolphin (Delphinus delphis)	Epipelagic diver	Odontocete	Fish			Soleidae	Unidentified spp.	0.54		Portugal	Marcalo et al. 2018	Stomach contents
Short-beaked common dolphin (Delphinus delphis)	Epipelagic diver	Odontocete	Fish			Mugilidae	Liza spp.	0.04		Portugal	Marcalo et al. 2018	Stomach contents
Short-beaked common dolphin (Delphinus delphis)	Epipelagic diver	Odontocete	Fish			Bothidae	Arnoglossus spp.	0.06		Portugal	Marcalo et al. 2018	Stomach contents
Short-beaked common dolphin (Delphinus delphis)	Epipelagic diver	Odontocete	Fish			Cepolidae	Cepola macrophthalma	0.03		Portugal	Marcalo et al. 2018	Stomach contents
Short-beaked common dolphin (Delphinus delphis)	Epipelagic diver	Odontocete	Fish			Trichiuridae	Apanopus carbo	0.01		Portugal	Marcalo et al. 2018	Stomach contents
Short-beaked common dolphin (Delphinus delphis)	Epipelagic diver	Odontocete	Fish			Myctophidae	Myctophum punctatum	0.03		Portugal	Marcalo et al. 2018	Stomach contents
Short-beaked common dolphin (Delphinus delphis)	Epipelagic diver	Odontocete	Fish			Ophidiidae	Ophidion spp.	0.01		Portugal	Marcalo et al. 2018	Stomach contents
Short-beaked common dolphin (Delphinus delphis)	Epipelagic diver	Odontocete	Cephalopods			Sepiolidae	Sepiola atlantica	15.22		Portugal	Marcalo et al. 2018	Stomach contents
Short-beaked common dolphin (Delphinus delphis)	Epipelagic diver	Odontocete	Cephalopods			Sepiolidae	Unidentified spp.	0.39		Portugal	Marcalo et al. 2018	Stomach contents
Short-beaked common dolphin (Delphinus delphis)	Epipelagic diver	Odontocete	Cephalopods			Loliginidae	Alloteuthis spp.	11.52		Portugal	Marcalo et al. 2018	Stomach contents
Short-beaked common dolphin (Delphinus delphis)	Epipelagic diver	Odontocete	Cephalopods			Loliginidae	Loligo spp.	0.44		Portugal	Marcalo et al. 2018	Stomach contents
Short-beaked common dolphin (Delphinus delphis)	Epipelagic diver	Odontocete	Cephalopods			Sepiidae	Sepia spp.	0.01		Portugal	Marcalo et al. 2018	Stomach contents
Short-beaked common dolphin (Delphinus delphis)	Epipelagic diver	Odontocete	Cephalopods			Ommastrephidae	Illex coindentii	0.09		Portugal	Marcalo et al. 2018	Stomach contents
Short-beaked common dolphin (Delphinus delphis)	Epipelagic diver	Odontocete	Cephalopods			Octopodidae	Eledone cirrhosa	0.01		Portugal	Marcalo et al. 2018	Stomach contents
Short-finned pilot whale (Globicephala macrorhynchus)	Deep diver	Odontocete	Cephalopods			Enoploteuthidae	Abralia/Abraliopsis	4		North-Carolina	Mintzer et al. 2008	Stomach contents of stranded animals
Short-finned pilot whale (Globicephala macrorhynchus)	Deep diver	Odontocete	Cephalopods	Common arm squid		Brachioteuthidae	Brachioteuthis riisei	28		North-Carolina	Mintzer et al. 2008	Stomach contents of stranded animals
Short-finned pilot whale (Globicephala macrorhynchus)	Deep diver	Odontocete	Fish	Bean's Bigscale		Melamphaidae	Scopelogadus beanii	25		North-Carolina	Mintzer et al. 2008	Stomach contents of stranded animals
Short-finned pilot whale (Globicephala macrorhynchus)	Deep diver	Odontocete	Cephalopods	Long-armed squid		Chiroteuthidae	Chiroteuthis sp.	6		North-Carolina	Mintzer et al. 2008	Stomach contents of stranded animals
Short-finned pilot whale (Globicephala macrorhynchus)	Deep diver	Odontocete	Cephalopods			Gonatidae	Gonatus sp.	0.6		Southern California	Sinclair, 1992	Stomach contents of stranded animals
Short-finned pilot whale (Globicephala macrorhynchus)	Deep diver	Odontocete	Cephalopods	Arcturus jewel squid		Histioteuthidae	Histioteuthis arcturi	1		North-Carolina	Mintzer et al. 2008	Stomach contents of stranded animals
Short-finned pilot whale (Globicephala macrorhynchus)	Deep diver	Odontocete	Cephalopods	Flowervase jewel squid		Histioteuthidae	Histioteuthis dofleini	1.4		Southern California	Sinclair, 1992	Stomach contents of stranded animals
Short-finned pilot whale (Globicephala macrorhynchus)	Deep diver	Odontocete	Cephalopods	Strawberry squid		Histioteuthidae	Histioteuthis heteropsis	0.5		Southern California	Sinclair, 1992	Stomach contents of stranded animals
Short-finned pilot whale (Globicephala macrorhynchus)	Deep diver	Odontocete	Cephalopods	Reverse jewel squid		Histioteuthidae	Histioteuthis reversa	9		North-Carolina	Mintzer et al. 2008	Stomach contents of stranded animals
Short-finned pilot whale (Globicephala macrorhynchus)	Deep diver	Odontocete	Cephalopods	Grimaldi scaled squid		Lepidoteuthidae	Lepidoteuthis grimaldii	1		North-Carolina	Mintzer et al. 2008	Stomach contents of stranded animals
Short-finned pilot whale (Globicephala macrorhynchus)	Deep diver	Odontocete	Cephalopods	Reinhardt's cranch squid		Cranchiidae	Liocranchia reinhardti	<1		North-Carolina	Mintzer et al. 2008	Stomach contents of stranded animals
Short-finned pilot whale (Globicephala macrorhynchus)	Deep diver	Odontocete	Cephalopods			Loliginidae	Loligo opalescens	95		Southern California	Sinclair, 1992	Stomach contents of stranded animals
Short-finned pilot whale (Globicephala macrorhynchus)	Deep diver	Odontocete	Cephalopods			Loliginidae	Loligo sp.	8		North-Carolina	Mintzer et al. 2008	Stomach contents of stranded animals
Short-finned pilot whale (Globicephala macrorhynchus)	Deep diver	Odontocete	Cephalopods			Mastigoteuthidae	Mastigoteuthis sp.	1		North-Carolina	Mintzer et al. 2008	Stomach contents of stranded animals
Short-finned pilot whale (Globicephala macrorhynchus)	Deep diver	Odontocete	Cephalopods	Robust clubhook squid		Onychoteuthidae	Moroteuthis robusta	1.1		Southern California	Sinclair, 1992	Stomach contents of stranded animals
Short-finned pilot whale (Globicephala macrorhynchus)	Deep diver	Odontocete	Cephalopods	Octopus squid		Octopoteuthidae	Octopoteuthis deletron	0.2		Southern California	Sinclair, 1992	Stomach contents of stranded animals
Short-finned pilot whale (Globicephala macrorhynchus)	Deep diver	Odontocete	Cephalopods	Boreal clubhook squid		Onychoteuthidae	Onychoteuthis borealijaponica	0.6		Southern California	Sinclair, 1992	Stomach contents of stranded animals
Short-finned pilot whale (Globicephala macrorhynchus)	Deep diver	Odontocete	Cephalopods	Peacock cranch squid		Cranchiidae	Taonius pavo	12		North-Carolina	Mintzer et al. 2008	Stomach contents of stranded animals
Short-finned pilot whale (Globicephala macrorhynchus)	Deep diver	Odontocete	Cephalopods	Unknown spp.				6		North-Carolina	Mintzer et al. 2008	Stomach contents of stranded animals
Short-finned pilot whale (Globicephala macrorhynchus)	Deep diver	Odontocete	Cephalopods	Short-finned squid		Ommastrephidae		<1		North-Carolina	Mintzer et al. 2008	Stomach contents of stranded animals
Short-finned pilot whale (Globicephala macrorhynchus)	Deep diver	Odontocete	Cephalopods	Unknown spp.				0.3		Southern California	Sinclair, 1992	Stomach contents of stranded animals
Southern bottlenose whale (Hyperoodon planifrons)	Deep diver	Odontocete	Cephalopods			Bathyteuthidae	Bathyteuthis abyssicola			South Africa	Sekiguchi et al. 1993	Stomach contents
Southern bottlenose whale (Hyperoodon planifrons)	Deep diver	Odontocete	Cephalopods			Chiroteuthidae	Chiroteuthis spp.			South Africa	Sekiguchi et al. 1993	Stomach contents
Southern bottlenose whale (Hyperoodon planifrons)	Deep diver	Odontocete	Cephalopods			Cranchiidae	Galiteuthis glacialis			South Africa	Sekiguchi et al. 1993	Stomach contents
Southern bottlenose whale (Hyperoodon planifrons)	Deep diver	Odontocete	Cephalopods			Cranchiidae	Liocranchia reinhardti			South Africa	Sekiguchi et al. 1993	Stomach contents
Southern bottlenose whale (Hyperoodon planifrons)	Deep diver	Odontocete	Cephalopods			Cranchiidae	Liocranchia spp.			South Africa	Sekiguchi et al. 1993	Stomach contents
Southern bottlenose whale (Hyperoodon planifrons)	Deep diver	Odontocete	Cephalopods			Cranchiidae	Megalocranchia spp.			South Africa	Sekiguchi et al. 1993	Stomach contents
Southern bottlenose whale (Hyperoodon planifrons)	Deep diver	Odontocete	Cephalopods			Cranchiidae	Mesonychoteuthis hamiltoni			South Africa	Sekiguchi et al. 1993	Stomach contents
Southern bottlenose whale (Hyperoodon planifrons)	Deep diver	Odontocete	Cephalopods			Cranchiidae	Taonius megalops			South Africa	Sekiguchi et al. 1993	Stomach contents
Southern bottlenose whale (Hyperoodon planifrons)	Deep diver	Odontocete	Cephalopods			Cranchiidae	Taonius pavo			South Africa	Sekiguchi et al. 1993	Stomach contents
Southern bottlenose whale (Hyperoodon planifrons)	Deep diver	Odontocete	Cephalopods			Cranchiidae	Teuthowenia megalops			South Africa	Sekiguchi et al. 1993	Stomach contents
Southern bottlenose whale (Hyperoodon planifrons)	Deep diver	Odontocete	Cephalopods			Cranchiidae	Teuthowenia pellucida			South Africa	Sekiguchi et al. 1993	Stomach contents
Southern bottlenose whale (Hyperoodon planifrons)	Deep diver	Odontocete	Cephalopods			Cranchiidae	Unidentified spp.			South Africa	Sekiguchi et al. 1993	Stomach contents
Southern bottlenose whale (Hyperoodon planifrons)	Deep diver	Odontocete	Cephalopods			Cycloteuthidae	Discoteuthis discus			South Africa	Sekiguchi et al. 1993	Stomach contents
Southern bottlenose whale (Hyperoodon planifrons)	Deep diver	Odontocete	Cephalopods			Cycloteuthidae	Discoteuthis spp.			South Africa	Sekiguchi et al. 1993	Stomach contents
Southern bottlenose whale (Hyperoodon planifrons)	Deep diver	Odontocete	Cephalopods			Cycloteuthidae	Cycloteuthis spp.			South Africa	Sekiguchi et al. 1993	Stomach contents
Southern bottlenose whale (Hyperoodon planifrons)	Deep diver	Odontocete	Cephalopods			Enoploteuthidae	Ancistrocheirus lesueuri			South Africa	Sekiguchi et al. 1993	Stomach contents
Southern bottlenose whale (Hyperoodon planifrons)	Deep diver	Odontocete	Cephalopods			Enoploteuthidae	Unidentified spp.			South Africa	Sekiguchi et al. 1993	Stomach contents
Southern bottlenose whale (Hyperoodon planifrons)	Deep diver	Odontocete	Cephalopods			Gonatidae	Gonatus antarcticus			South Africa	Sekiguchi et al. 1993	Stomach contents
Southern bottlenose whale (Hyperoodon planifrons)	Deep diver	Odontocete	Cephalopods			Gonatidae	Unidentified spp.			South Africa	Sekiguchi et al. 1993	Stomach contents
Southern bottlenose whale (Hyperoodon planifrons)	Deep diver	Odontocete	Cephalopods			Histioteuthidae	Histioteuthis bonellii			South Africa	Sekiguchi et al. 1993	Stomach contents
Southern bottlenose whale (Hyperoodon planifrons)	Deep diver	Odontocete	Cephalopods			Histioteuthidae	Histioteuthis eltaninae			South Africa	Sekiguchi et al. 1993	Stomach contents
Southern bottlenose whale (Hyperoodon planifrons)	Deep diver	Odontocete	Cephalopods			Histioteuthidae	Histioteuthis macrohista			South Africa	Sekiguchi et al. 1993	Stomach contents
Southern bottlenose whale (Hyperoodon planifrons)	Deep diver	Odontocete	Cephalopods			Histioteuthidae	Histioteuthis meleagroteuthis			South Africa	Sekiguchi et al. 1993	Stomach contents
Southern bottlenose whale (Hyperoodon planifrons)	Deep diver	Odontocete	Cephalopods			Histioteuthidae	Histioteuthis spp.			South Africa	Sekiguchi et al. 1993	Stomach contents
Southern bottlenose whale (Hyperoodon planifrons)	Deep diver	Odontocete	Cephalopods			Lepidoteuthidae	Pholidoteuthis boschmai			South Africa	Sekiguchi et al. 1993	Stomach contents
Southern bottlenose whale (Hyperoodon planifrons)	Deep diver	Odontocete	Cephalopods			Lycoteuthidae	Lycoteuthis diadema			South Africa	Sekiguchi et al. 1993	Stomach contents
Southern bottlenose whale (Hyperoodon planifrons)	Deep diver	Odontocete	Cephalopods			Mastigoteuthidae	Mastigoteuthis spp.			South Africa	Sekiguchi et al. 1993	Stomach contents
Southern bottlenose whale (Hyperoodon planifrons)	Deep diver	Odontocete	Cephalopods			Neoteuthidae	Alluroteuthis antarcticus			South Africa	Sekiguchi et al. 1993	Stomach contents
Southern bottlenose whale (Hyperoodon planifrons)	Deep diver	Odontocete	Cephalopods			Octopoteuthidae	Octopoteuthis rugosa			South Africa	Sekiguchi et al. 1993	Stomach contents
Southern bottlenose whale (Hyperoodon planifrons)	Deep diver	Odontocete	Cephalopods			Octopoteuthidae	Octopoteuthis spp.			South Africa	Sekiguchi et al. 1993	Stomach contents
Southern bottlenose whale (Hyperoodon planifrons)	Deep diver	Odontocete	Cephalopods			Octopoteuthidae	Taningia danae			South Africa	Sekiguchi et al. 1993	Stomach contents
Southern bottlenose whale (Hyperoodon planifrons)	Deep diver	Odontocete	Cephalopods			Ommastrephidae	Todarodes sagittatus			South Africa	Sekiguchi et al. 1993	Stomach contents
Southern bottlenose whale (Hyperoodon planifrons)	Deep diver	Odontocete	Cephalopods			Ommastrephidae	Todaropsis eblanae			South Africa	Sekiguchi et al. 1993	Stomach contents
Southern bottlenose whale (Hyperoodon planifrons)	Deep diver	Odontocete	Cephalopods			Onychoteuthidae	Kondakovia longimana			South Africa	Sekiguchi et al. 1993	Stomach contents
Southern bottlenose whale (Hyperoodon planifrons)	Deep diver	Odontocete	Cephalopods			Onychoteuthidae	Moroteuthis ingens			South Africa	Sekiguchi et al. 1993	Stomach contents
Southern bottlenose whale (Hyperoodon planifrons)	Deep diver	Odontocete	Cephalopods			Onychoteuthidae	Moroteuthis knipovitchi			South Africa	Sekiguchi et al. 1993	Stomach contents
Southern bottlenose whale (Hyperoodon planifrons)	Deep diver	Odontocete	Cephalopods			Onychoteuthidae	Moroteuthis robsoni			South Africa	Sekiguchi et al. 1993	Stomach contents
Southern bottlenose whale (Hyperoodon planifrons)	Deep diver	Odontocete	Cephalopods			Onychoteuthidae	Moroteuthis spp.			South Africa	Sekiguchi et al. 1993	Stomach contents
Southern bottlenose whale (Hyperoodon planifrons)	Deep diver	Odontocete	Cephalopods			Onychoteuthidae	Onychoteuthis banksi			South Africa	Sekiguchi et al. 1993	Stomach contents
Southern bottlenose whale (Hyperoodon planifrons)	Deep diver	Odontocete	Cephalopods			Onychoteuthidae	Onychoteuthis spp.			South Africa	Sekiguchi et al. 1993	Stomach contents
Southern right whale (Eubalaena australis)	Skimming	Mysticete	Pelagic invertebrates			Calanidae	Calanoides carinatus			Argentina	D'Agostino et al. 2016
Southern right whale (Eubalaena australis)	Skimming	Mysticete	Pelagic invertebrates			Calanidae	Calanoides carinatus			Argentina	Hoffmeyer et al. 2010
Southern right whale (Eubalaena australis)	Skimming	Mysticete	Pelagic invertebrates			Calanidae	Calanus australis			Argentina	D'Agostino et al. 2016
Southern right whale (Eubalaena australis)	Skimming	Mysticete	Pelagic invertebrates			Calanidae	Calanus australis			Argentina	Hoffmeyer et al. 2010
Southern right whale (Eubalaena australis)	Skimming	Mysticete	Pelagic invertebrates			Calanidae	Calanus propinquus			Southern hemisphere	Tormosov et al. 1997
Southern right whale (Eubalaena australis)	Skimming	Mysticete	Pelagic invertebrates			Calanidae	Calanus spp.			Southern hemisphere	Tormosov et al. 1997
Southern right whale (Eubalaena australis)	Skimming	Mysticete	Pelagic invertebrates			Centropagidae	Centropages brachiatus			Argentina	Hoffmeyer et al. 2010
Southern right whale (Eubalaena australis)	Skimming	Mysticete	Pelagic invertebrates			Clausocalanidae	Clausocalanus brevipes			Argentina	Hoffmeyer et al. 2010
Southern right whale (Eubalaena australis)	Skimming	Mysticete	Pelagic invertebrates			Clausocalanidae	Drepanopus forcipatus			Argentina	Hoffmeyer et al. 2010
Southern right whale (Eubalaena australis)	Skimming	Mysticete	Pelagic invertebrates			Euphausiidae	Euphausia lucens			Argentina	Hoffmeyer et al. 2010
Southern right whale (Eubalaena australis)	Skimming	Mysticete	Pelagic invertebrates	Antarctic krill		Euphausiidae	Euphausia superba			South georgia	Tormosov et al. 1997
Southern right whale (Eubalaena australis)	Skimming	Mysticete	Pelagic invertebrates			Podonidae	Evadne nordmanni			Argentina	Hoffmeyer et al. 2010
Southern right whale (Eubalaena australis)	Skimming	Mysticete	Fish	Anchovy		Engraulidae	Engraulis anchoita			Argentina	Hoffmeyer et al. 2010
Southern right whale (Eubalaena australis)	Skimming	Mysticete	Pelagic invertebrates			Metridinidae	Pleuromamma robusta			Southern hemisphere	Tormosov et al. 1997
Sowerby's beaked whale (Mesoplodon bidens)	Deep diver	Odontocete	Fish			Myctophidae	Diaphus spp.	19.8		Mid-Atlantic	Pereira et al. 2011	Stomach contents
Sowerby's beaked whale (Mesoplodon bidens)	Deep diver	Odontocete	Fish			Myctophidae	Electrona risso	2.4		Mid-Atlantic	Pereira et al. 2011	Stomach contents
Sowerby's beaked whale (Mesoplodon bidens)	Deep diver	Odontocete	Fish			Myctophidae	Lampanyctus spp.	14.6		Mid-Atlantic	Pereira et al. 2011	Stomach contents
Sowerby's beaked whale (Mesoplodon bidens)	Deep diver	Odontocete	Fish			Myctophidae	Bolinichthys spp.	6.8		Mid-Atlantic	Pereira et al. 2011	Stomach contents
Sowerby's beaked whale (Mesoplodon bidens)	Deep diver	Odontocete	Fish			Myctophidae	Unidentified spp.	5.4		Mid-Atlantic	Pereira et al. 2011	Stomach contents
Sowerby's beaked whale (Mesoplodon bidens)	Deep diver	Odontocete	Fish			Diretmidae	Diretmus argenteus	5.2		Mid-Atlantic	Pereira et al. 2011	Stomach contents
Sowerby's beaked whale (Mesoplodon bidens)	Deep diver	Odontocete	Fish			Melamphaidae	Unidentified spp.	13.2		Mid-Atlantic	Pereira et al. 2011	Stomach contents
Sowerby's beaked whale (Mesoplodon bidens)	Deep diver	Odontocete	Fish			Melamphaidae	Poromitra capito			Mid-Atlantic	Pereira et al. 2011	Stomach contents
Sowerby's beaked whale (Mesoplodon bidens)	Deep diver	Odontocete	Fish			Melamphaidae	Melamphaes typhlops			Mid-Atlantic	Pereira et al. 2011	Stomach contents
Sowerby's beaked whale (Mesoplodon bidens)	Deep diver	Odontocete	Fish			Opisthoproctidae	Opishthoproctus soleatus	9.9		Mid-Atlantic	Pereira et al. 2011	Stomach contents
Sowerby's beaked whale (Mesoplodon bidens)	Deep diver	Odontocete	Fish			Ariidae	Galeichthys spp.	1		Mid-Atlantic	Pereira et al. 2011	Stomach contents
Sowerby's beaked whale (Mesoplodon bidens)	Deep diver	Odontocete	Fish			Microstomatidae	Nansenia spp.			Mid-Atlantic	Pereira et al. 2011	Stomach contents
Sowerby's beaked whale (Mesoplodon bidens)	Deep diver	Odontocete	Fish			Scopelarchidae	Scopelarchus spp.			Mid-Atlantic	Pereira et al. 2011	Stomach contents
Sowerby's beaked whale (Mesoplodon bidens)	Deep diver	Odontocete	Fish			Gadidae	Gadiculus argenteus			Mid-Atlantic	Pereira et al. 2011	Stomach contents
Sowerby's beaked whale (Mesoplodon bidens)	Deep diver	Odontocete	Fish			Melanonidae	Melanonus zugmayeri			Mid-Atlantic	Pereira et al. 2011	Stomach contents
Sowerby's beaked whale (Mesoplodon bidens)	Deep diver	Odontocete	Fish			Epigonidae	Epigonus telescopus			Mid-Atlantic	Pereira et al. 2011	Stomach contents
Sowerby's beaked whale (Mesoplodon bidens)	Deep diver	Odontocete	Fish			Gonostomatidae	Gonostoma denudatum			Mid-Atlantic	Pereira et al. 2011	Stomach contents
Sowerby's beaked whale (Mesoplodon bidens)	Deep diver	Odontocete	Fish			Moridae	Guttigadus latifrons			Mid-Atlantic	Pereira et al. 2011	Stomach contents
Sowerby's beaked whale (Mesoplodon bidens)	Deep diver	Odontocete	Fish			Macrouridae	Odontomacrurus murrayi			Mid-Atlantic	Pereira et al. 2011	Stomach contents
Sowerby's beaked whale (Mesoplodon bidens)	Deep diver	Odontocete	Fish			Merlucciidae	Merluccius spp.			Mid-Atlantic	Pereira et al. 2011	Stomach contents
Sowerby's beaked whale (Mesoplodon bidens)	Deep diver	Odontocete	Fish			Paralepididae	Paralepis spp.			Mid-Atlantic	Pereira et al. 2011	Stomach contents
Sowerby's beaked whale (Mesoplodon bidens)	Deep diver	Odontocete	Cephalopods			Cranchiidae	Taonius pavo			Mid-Atlantic	Pereira et al. 2011	Stomach contents
Sowerby's beaked whale (Mesoplodon bidens)	Deep diver	Odontocete	Cephalopods			Cycloteuthidae	Discoteuthis laciniosa			Mid-Atlantic	Pereira et al. 2011	Stomach contents
Sowerby's beaked whale (Mesoplodon bidens)	Deep diver	Odontocete	Cephalopods			Histioteuthidae	Histioteuthis melagroteuthis			Mid-Atlantic	Pereira et al. 2011	Stomach contents
Sowerby's beaked whale (Mesoplodon bidens)	Deep diver	Odontocete	Fish	Agassiz’s Smoothhead		Alepocephalidae	Alepocephalus spp.			Western-north atlantic	Wenzel et al. 2013	Stomach contents
Sowerby's beaked whale (Mesoplodon bidens)	Deep diver	Odontocete	Fish	Spinyfin		Diretmidae	Diretmus argenteus			Western-north atlantic	Wenzel et al. 2013	Stomach contents
Sowerby's beaked whale (Mesoplodon bidens)	Deep diver	Odontocete	Fish	Longtooth Anglemouth		Gonostomatidae	Gonostoma elongatum			Western-north atlantic	Wenzel et al. 2013	Stomach contents
Sowerby's beaked whale (Mesoplodon bidens)	Deep diver	Odontocete	Fish	Grenadier		Macrouridae	Coelorinchus spp.			Western-north atlantic	Wenzel et al. 2013	Stomach contents
Sowerby's beaked whale (Mesoplodon bidens)	Deep diver	Odontocete	Fish	Grenadier		Macrouridae	Coryphaenoides spp.			Western-north atlantic	Wenzel et al. 2013	Stomach contents
Sowerby's beaked whale (Mesoplodon bidens)	Deep diver	Odontocete	Fish	Marlin-spike		Macrouridae	Nezumia bairdii			Western-north atlantic	Wenzel et al. 2013	Stomach contents
Sowerby's beaked whale (Mesoplodon bidens)	Deep diver	Odontocete	Fish	Ridgehead		Melamphaidae	Poromitra capito			Western-north atlantic	Wenzel et al. 2013	Stomach contents
Sowerby's beaked whale (Mesoplodon bidens)	Deep diver	Odontocete	Fish	Bean’s Bigscale		Melamphaidae	Scopelogadus beanii			Western-north atlantic	Wenzel et al. 2013	Stomach contents
Sowerby's beaked whale (Mesoplodon bidens)	Deep diver	Odontocete	Fish	Offshore Hake		Merlucciidae	Merluccius albidus			Western-north atlantic	Wenzel et al. 2013	Stomach contents
Sowerby's beaked whale (Mesoplodon bidens)	Deep diver	Odontocete	Fish	Silver Hake		Merlucciidae	Merluccius bilinearis			Western-north atlantic	Wenzel et al. 2013	Stomach contents
Sowerby's beaked whale (Mesoplodon bidens)	Deep diver	Odontocete	Fish	Beardless Codling		Moridae	Gadella imberbis			Western-north atlantic	Wenzel et al. 2013	Stomach contents
Sowerby's beaked whale (Mesoplodon bidens)	Deep diver	Odontocete	Fish	Shortbeard Codling		Moridae	Laemonema barbatulum			Western-north atlantic	Wenzel et al. 2013	Stomach contents
Sowerby's beaked whale (Mesoplodon bidens)	Deep diver	Odontocete	Fish	Codling		Moridae	Unidentified spp.			Western-north atlantic	Wenzel et al. 2013	Stomach contents
Sowerby's beaked whale (Mesoplodon bidens)	Deep diver	Odontocete	Fish	Glacier Lanternfish		Myctophidae	Benthosema glaciale			Western-north atlantic	Wenzel et al. 2013	Stomach contents
Sowerby's beaked whale (Mesoplodon bidens)	Deep diver	Odontocete	Fish	Stubby Lanternfish		Myctophidae	Bolinichthys supralateralis			Western-north atlantic	Wenzel et al. 2013	Stomach contents
Sowerby's beaked whale (Mesoplodon bidens)	Deep diver	Odontocete	Fish	Horned Lanternfish		Myctophidae	Ceratoscopelus maderensis			Western-north atlantic	Wenzel et al. 2013	Stomach contents
Sowerby's beaked whale (Mesoplodon bidens)	Deep diver	Odontocete	Fish	Bermuda Lanternfish		Myctophidae	Hygophum hygomii			Western-north atlantic	Wenzel et al. 2013	Stomach contents
Sowerby's beaked whale (Mesoplodon bidens)	Deep diver	Odontocete	Fish	Mirror Lanternfish		Myctophidae	Lampadena speculigera			Western-north atlantic	Wenzel et al. 2013	Stomach contents
Sowerby's beaked whale (Mesoplodon bidens)	Deep diver	Odontocete	Fish	Lanternfish		Myctophidae	Lampanyctus spp.			Western-north atlantic	Wenzel et al. 2013	Stomach contents
Sowerby's beaked whale (Mesoplodon bidens)	Deep diver	Odontocete	Fish	Cocco’s Lanternfish		Myctophidae	Lobianchia gemellarii			Western-north atlantic	Wenzel et al. 2013	Stomach contents
Sowerby's beaked whale (Mesoplodon bidens)	Deep diver	Odontocete	Fish	Dusky Lanternfish		Myctophidae	Nannobrachium spp.			Western-north atlantic	Wenzel et al. 2013	Stomach contents
Sowerby's beaked whale (Mesoplodon bidens)	Deep diver	Odontocete	Fish	White Barracudina		Paralepididae	Arctozenus risso			Western-north atlantic	Wenzel et al. 2013	Stomach contents
Sowerby's beaked whale (Mesoplodon bidens)	Deep diver	Odontocete	Fish			Paralepididae	Unidentified spp.			Western-north atlantic	Wenzel et al. 2013	Stomach contents
Sowerby's beaked whale (Mesoplodon bidens)	Deep diver	Odontocete	Fish	Fourspot Flounder		Paralichthyidae	Paralichthys oblongus			Western-north atlantic	Wenzel et al. 2013	Stomach contents
Sowerby's beaked whale (Mesoplodon bidens)	Deep diver	Odontocete	Fish	Longfin Hake		Phycidae	Phycis chesteri			Western-north atlantic	Wenzel et al. 2013	Stomach contents
Sowerby's beaked whale (Mesoplodon bidens)	Deep diver	Odontocete	Fish	Red Hake		Phycidae	Urophycis chuss			Western-north atlantic	Wenzel et al. 2013	Stomach contents
Sowerby's beaked whale (Mesoplodon bidens)	Deep diver	Odontocete	Fish	White Hake		Phycidae	Urophycis tenuis			Western-north atlantic	Wenzel et al. 2013	Stomach contents
Sowerby's beaked whale (Mesoplodon bidens)	Deep diver	Odontocete	Fish	Blackbelly Rosefish		Sebastidae	Helicolenus dactylopterus			Western-north atlantic	Wenzel et al. 2013	Stomach contents
Sowerby's beaked whale (Mesoplodon bidens)	Deep diver	Odontocete	Fish	Stout Sawpalate		Serrivomeridae	Serrivomer beanii			Western-north atlantic	Wenzel et al. 2013	Stomach contents
Sowerby's beaked whale (Mesoplodon bidens)	Deep diver	Odontocete	Fish	Slope Hatchetfish		Sternoptychidae	Polyipnus clarus			Western-north atlantic	Wenzel et al. 2013	Stomach contents
Sowerby's beaked whale (Mesoplodon bidens)	Deep diver	Odontocete	Fish	Sloan’s Viperfish		Stomiidae	Chauliodus spp.			Western-north atlantic	Wenzel et al. 2013	Stomach contents
Sowerby's beaked whale (Mesoplodon bidens)	Deep diver	Odontocete	Cephalopods			Histioteuthidae	Histioteuthis spp.			Western-north atlantic	Wenzel et al. 2013	Stomach contents
Sowerby's beaked whale (Mesoplodon bidens)	Deep diver	Odontocete	Cephalopods			Cranchiidae	Taonius pavo			Western-north atlantic	Wenzel et al. 2013	Stomach contents
Sowerby's beaked whale (Mesoplodon bidens)	Deep diver	Odontocete	Cephalopods			Chiroteuthidae	Chiroteuthis veranyi			Western-north atlantic	Wenzel et al. 2013	Stomach contents
Sperm whale (Physeter macrocephalus)	Deep diver	Odontocete	Fish	Lamprey		Petromyzontidae		2.2		British Columbia	Kawakami, 1980	For % found in stomach, this is the % of the contents of the stomach analysed
Sperm whale (Physeter macrocephalus)	Deep diver	Odontocete	Fish	Shark		Superorder: Selachimorpha		25		California	Kawakami, 1980	For % found in stomach, this is the % of the contents of the stomach analysed
Sperm whale (Physeter macrocephalus)	Deep diver	Odontocete	Fish	Skate		Rajidae		54.2		California	Kawakami, 1980	For % found in stomach, this is the % of the contents of the stomach analysed
Sperm whale (Physeter macrocephalus)	Deep diver	Odontocete	Fish	Skate		Rajidae		20		British Columbia	Kawakami, 1980	For % found in stomach, this is the % of the contents of the stomach analysed
Sperm whale (Physeter macrocephalus)	Deep diver	Odontocete	Fish	Rag fish		Icosteidae	Icosteus aenigmaticus	35.6		British Columbia	Kawakami, 1980	For % found in stomach, this is the % of the contents of the stomach analysed
Sperm whale (Physeter macrocephalus)	Deep diver	Odontocete	Fish	Lantern fish		Myctophidae		4.2		California	Kawakami, 1980	For % found in stomach, this is the % of the contents of the stomach analysed
Sperm whale (Physeter macrocephalus)	Deep diver	Odontocete	Fish	Rock fish		Sebastidae	Sebastes sp.	35.6		British Columbia	Kawakami, 1980	For % found in stomach, this is the % of the contents of the stomach analysed
Sperm whale (Physeter macrocephalus)	Deep diver	Odontocete	Fish	Sablefish		Anoplopomatidae	Anoplopoma fimbria	8.3		California	Kawakami, 1980	For % found in stomach, this is the % of the contents of the stomach analysed
Sperm whale (Physeter macrocephalus)	Deep diver	Odontocete	Fish	Lingcod		Hexagrammidae	Ophiodon elongatus	8.3		California	Kawakami, 1980	For % found in stomach, this is the % of the contents of the stomach analysed
Sperm whale (Physeter macrocephalus)	Deep diver	Odontocete	Fish	Grenadier		Macrouridae				Gulf of Alaska	Wild et al. 2020	Isotopes paper, no % in stomach available
Sperm whale (Physeter macrocephalus)	Deep diver	Odontocete	Fish	Sablefish		Anoplopomatidae	Anoplopoma fimbria			Gulf of Alaska	Wild et al. 2020	Isotopes paper, no % in stomach available
Sperm whale (Physeter macrocephalus)	Deep diver	Odontocete	Fish	Shortracker rockfish		Sebastidae	Sebastes borealis			Gulf of Alaska	Wild et al. 2020	Isotopes paper, no % in stomach available
Sperm whale (Physeter macrocephalus)	Deep diver	Odontocete	Fish	Skate		Rajidae				Gulf of Alaska	Wild et al. 2020	Isotopes paper, no % in stomach available
Sperm whale (Physeter macrocephalus)	Deep diver	Odontocete	Fish	Ragfish		Icosteidae	Icosteus aenigmaticus			British Columbia	Flinn et al. 2002	Based on whaling data, stomach contents examined for 697 sperm whales from 1963-1967, showed some differences between sexes
Sperm whale (Physeter macrocephalus)	Deep diver	Odontocete	Fish	Rockfish		Sebastidae	Sebastes sp.			British Columbia	Flinn et al. 2002	Based on whaling data, stomach contents examined for 697 sperm whales from 1963-1967, showed some differences between sexes
Sperm whale (Physeter macrocephalus)	Deep diver	Odontocete	Fish	Dog fish		Squalidae	Squalus acanthias			British Columbia	Flinn et al. 2002	Based on whaling data, stomach contents examined for 697 sperm whales from 1963-1967, showed some differences between sexes
Sperm whale (Physeter macrocephalus)	Deep diver	Odontocete	Fish	Whiting		Gadidae	Merlangius merlangus			British Columbia	Flinn et al. 2002	Based on whaling data, stomach contents examined for 697 sperm whales from 1963-1967, showed some differences between sexes
Sperm whale (Physeter macrocephalus)	Deep diver	Odontocete	Fish	Herring		Clupeidae	Clupea harengus			British Columbia	Flinn et al. 2002	Based on whaling data, stomach contents examined for 697 sperm whales from 1963-1967, showed some differences between sexes
Sperm whale (Physeter macrocephalus)	Deep diver	Odontocete	Fish	Lantern fish		Myctophidae				British Columbia	Flinn et al. 2002	Based on whaling data, stomach contents examined for 697 sperm whales from 1963-1967, showed some differences between sexes
Sperm whale (Physeter macrocephalus)	Deep diver	Odontocete	Fish	Saury		Scomberesocidae				British Columbia	Flinn et al. 2002	Based on whaling data, stomach contents examined for 697 sperm whales from 1963-1967, showed some differences between sexes
Sperm whale (Physeter macrocephalus)	Deep diver	Odontocete	Cephalopods	Sharpear enope squid		Ancistrocheiridae	Ancistrocheirus lesueurii	16		Galapagos Islands	Smith and Whitehead, 2000	Data from 60 samples
Sperm whale (Physeter macrocephalus)	Deep diver	Odontocete	Cephalopods	North Pacific giant squid		Architeuthidae	Architeuthis steenstrup	Percentages in plots		British Columbia	Flinn et al. 2002	Based on whaling data, stomach contents examined for 697 sperm whales from 1963-1967, showed some differences between sexes
Sperm whale (Physeter macrocephalus)	Deep diver	Odontocete	Cephalopods	Magister squid		Gonatidae	Berryteuthis magister			Gulf of Alaska	Wild et al. 2020	Isotopes paper, no % in stomach available
Sperm whale (Physeter macrocephalus)	Deep diver	Odontocete	Cephalopods	Armhook squid		Gonatidae	Gonatopsis borealis			British Columbia and California	Kawakami, 1980	Listed as important species, no % stomach listed
Sperm whale (Physeter macrocephalus)	Deep diver	Odontocete	Cephalopods	Armhook squid		Gonatidae	Gonatus fabricii			British Columbia and California	Kawakami, 1980	Listed as important species, no % stomach listed
Sperm whale (Physeter macrocephalus)	Deep diver	Odontocete	Cephalopods	Cock-eyed squid		Histioteuthidae	Histioteuthis boylei	10		Galapagos Islands	Smith and Whitehead, 2000	Data from 60 samples
Sperm whale (Physeter macrocephalus)	Deep diver	Odontocete	Cephalopods	Cock-eyed squid		Histioteuthidae	Histioteuthis sp.	52		Galapagos Islands	Smith and Whitehead, 2000	Data from 60 samples
Sperm whale (Physeter macrocephalus)	Deep diver	Odontocete	Cephalopods	Robust clubhook squid		Onychoteuthidae	Moroteuthis robusta			British Columbia and California	Kawakami, 1980	Listed as important species, no % stomach listed
Sperm whale (Physeter macrocephalus)	Deep diver	Odontocete	Cephalopods	Octopus squid		Octopoteuthidae	Octopoteuthis deletron	7		Galapagos Islands	Smith and Whitehead, 2000	Data from 60 samples
Sperm whale (Physeter macrocephalus)	Deep diver	Odontocete	Cephalopods	Clubhook squid		Onychoteuthidae	Onykia robusta (Moroteuthis robusta)			Gulf of Alaska	Wild et al. 2020	Isotopes paper, no % in stomach available
Sperm whale (Physeter macrocephalus)	Deep diver	Odontocete	Cephalopods	Clubhook squid		Onychoteuthidae		42.9		California	Kawakami, 1980	For % found in stomach, this is the % of the contents of the stomach analysed
Sperm whale (Physeter macrocephalus)	Deep diver	Odontocete	Cephalopods	Armhook squid		Gonatidae		17.9		California	Kawakami, 1980	For % found in stomach, this is the % of the contents of the stomach analysed
Sperm whale (Physeter macrocephalus)	Deep diver	Odontocete	Pelagic invertebrates	No spp. Listed				Percentages in plots		British Columbia	Flinn et al. 2002	Based on whaling data, stomach contents examined for 697 sperm whales from 1963-1967, showed some differences between sexes
Sperm whale (Physeter macrocephalus)	Deep diver	Odontocete	Cephalopods			Alloposidae	Haliphron atlanticus			North Sea	Santos et al. 1999	Stranding data
Sperm whale (Physeter macrocephalus)	Deep diver	Odontocete	Euphausiids	No spp. Listed				Percentages in plots		British Columbia	Flinn et al. 2002	Based on whaling data, stomach contents examined for 697 sperm whales from 1963-1967, showed some differences between sexes
Spinner dolphin (Stenella longirostris)	Epipelagic diver	Odontocete	Cephalopods			Enoploteuthidae	Abralia astrosticta			Hawaii	Benoit-Bird, 2004
Spinner dolphin (Stenella longirostris)	Epipelagic diver	Odontocete	Cephalopods			Enoploteuthidae	Abralia trigonura			Hawaii	Benoit-Bird, 2004
Spinner dolphin (Stenella longirostris)	Epipelagic diver	Odontocete	Fish	Anchovy		Engraulidae	Encrasicholina purpurea			Hawaii	Benoit-Bird, 2004
Spinner dolphin (Stenella longirostris)	Epipelagic diver	Odontocete	Fish	Sardine		Clupeidae	Sardina pilchardus			Hawaii	Benoit-Bird, 2004
Spinner dolphin (Stenella longirostris)	Epipelagic diver	Odontocete	Fish	Capelin		Osmeridae	Mallotus villosus			Hawaii	Benoit-Bird, 2004
Spinner dolphin (Stenella longirostris)	Epipelagic diver	Odontocete	Fish	Herring		Clupeidae	Clupea harengus			Hawaii	Benoit-Bird, 2004
Spinner dolphin (Stenella longirostris)	Epipelagic diver	Odontocete	Fish	Mackerel		Scombridae	Scomber scombrus			Hawaii	Benoit-Bird, 2004
Spinner dolphin (Stenella longirostris)	Epipelagic diver	Odontocete	Fish	Cod		Gadidae	Gadus morhua			Hawaii	Benoit-Bird, 2004
Spinner dolphin (Stenella longirostris)	Epipelagic diver	Odontocete	Fish	Smelt		Osmeridae				Hawaii	Benoit-Bird, 2004
Spinner dolphin (Stenella longirostris)	Epipelagic diver	Odontocete	Fish	Lanternfish		Myctophidae	Benthosema spp.			Hawaii	Benoit-Bird, 2004
Spinner dolphin (Stenella longirostris)	Epipelagic diver	Odontocete	Fish	Lanternfish		Myctophidae	Diaphus spp.			Hawaii	Benoit-Bird, 2004
Spinner dolphin (Stenella longirostris)	Epipelagic diver	Odontocete	Pelagic invertebrates	Sakura shrimp		Sergestidae	Sergia lucens			Hawaii	Benoit-Bird, 2004
Spinner dolphin (Stenella longirostris)	Epipelagic diver	Odontocete	Fish			Carangidae	Megalaspis cordyla			Indian waters	Karbhari et al. 1985
Spinner dolphin (Stenella longirostris)	Epipelagic diver	Odontocete	Cephalopods			Loliginidae	Loligo duvaucelli			Indian waters	Karbhari et al. 1985
Spinner dolphin (Stenella longirostris)	Epipelagic diver	Odontocete				Nemipteridae	Nemipterus spp.			Indian waters	Krishnan et al. 2008	Stomach content
Spinner dolphin (Stenella longirostris)	Epipelagic diver	Odontocete				Solenoceridae	Solenocera crassicornis			Indian waters	Krishnan et al. 2008	Stomach content
Spinner dolphin (Stenella longirostris)	Epipelagic diver	Odontocete	Fish			Engraulidae	Stolephorus spp.			Indian waters	Krishnan et al. 2008	Stomach content
Spinner dolphin (Stenella longirostris)	Epipelagic diver	Odontocete	Fish			Argentinidae	Unidentified spp.			Philippines	Perrin et al. 1999
Spinner dolphin (Stenella longirostris)	Epipelagic diver	Odontocete	Fish			Bregmacerotidae	Unidentified spp.			Philippines	Perrin et al. 1999
Spinner dolphin (Stenella longirostris)	Epipelagic diver	Odontocete	Fish			Diretmidae	Unidentified spp.			Philippines	Perrin et al. 1999
Spinner dolphin (Stenella longirostris)	Epipelagic diver	Odontocete	Fish			Gempylidae	Unidentified spp.			Philippines	Perrin et al. 1999
Spinner dolphin (Stenella longirostris)	Epipelagic diver	Odontocete	Fish			Gonostomatidae	Unidentified spp.			Philippines	Perrin et al. 1999
Spinner dolphin (Stenella longirostris)	Epipelagic diver	Odontocete	Fish			Macrouridae	Unidentified spp.			Philippines	Perrin et al. 1999
Spinner dolphin (Stenella longirostris)	Epipelagic diver	Odontocete	Fish			Melamphaidae	Unidentified spp.			Philippines	Perrin et al. 1999
Spinner dolphin (Stenella longirostris)	Epipelagic diver	Odontocete	Fish			Myctophidae	Unidentified spp.			Philippines	Perrin et al. 1999
Spinner dolphin (Stenella longirostris)	Epipelagic diver	Odontocete	Fish			Neoscopelidae	Unidentified spp.			Philippines	Perrin et al. 1999
Spinner dolphin (Stenella longirostris)	Epipelagic diver	Odontocete	Fish			Nomeidae	Unidentified spp.			Philippines	Perrin et al. 1999
Spinner dolphin (Stenella longirostris)	Epipelagic diver	Odontocete	Fish			Paralepidae	Unidentified spp.			Philippines	Perrin et al. 1999
Spinner dolphin (Stenella longirostris)	Epipelagic diver	Odontocete	Fish			Percichthyidae	Unidentified spp.			Philippines	Perrin et al. 1999
Spinner dolphin (Stenella longirostris)	Epipelagic diver	Odontocete	Fish			Scomberesocidae	Unidentified spp.			Philippines	Perrin et al. 1999
Spinner dolphin (Stenella longirostris)	Epipelagic diver	Odontocete	Fish			Scopelarchidae	Unidentified spp.			Philippines	Perrin et al. 1999
Spinner dolphin (Stenella longirostris)	Epipelagic diver	Odontocete	Fish			Sparidae	Unidentified spp.			Philippines	Perrin et al. 1999
Spinner dolphin (Stenella longirostris)	Epipelagic diver	Odontocete	Fish			Trichuridae	Unidentified spp.			Philippines	Perrin et al. 1999
Spinner dolphin (Stenella longirostris)	Epipelagic diver	Odontocete	Cephalopods			Brachioteuthidae	Unidentified spp.			Philippines	Perrin et al. 1999
Spinner dolphin (Stenella longirostris)	Epipelagic diver	Odontocete	Cephalopods			Chiroteuthidae	Unidentified spp.			Philippines	Perrin et al. 1999
Spinner dolphin (Stenella longirostris)	Epipelagic diver	Odontocete	Cephalopods			Cranchiidae	Unidentified spp.			Philippines	Perrin et al. 1999
Spinner dolphin (Stenella longirostris)	Epipelagic diver	Odontocete	Cephalopods			Enoploteuthidae	Unidentified spp.			Philippines	Perrin et al. 1999
Spinner dolphin (Stenella longirostris)	Epipelagic diver	Odontocete	Cephalopods			Histioteuthidae	Unidentified spp.			Philippines	Perrin et al. 1999
Spinner dolphin (Stenella longirostris)	Epipelagic diver	Odontocete	Cephalopods			Octopodoteuthidae	Unidentified spp.			Philippines	Perrin et al. 1999
Spinner dolphin (Stenella longirostris)	Epipelagic diver	Odontocete	Cephalopods			Ommastrephidae	Unidentified spp.			Philippines	Perrin et al. 1999
Spinner dolphin (Stenella longirostris)	Epipelagic diver	Odontocete	Pelagic invertebrates			Onoplophoridae	Unidentified spp.			Philippines	Perrin et al. 1999
Spinner dolphin (Stenella longirostris)	Epipelagic diver	Odontocete	Pelagic invertebrates			Penaeidae	Unidentified spp.			Philippines	Perrin et al. 1999
Spinner dolphin (Stenella longirostris)	Epipelagic diver	Odontocete	Pelagic invertebrates			Sergestidae	Unidentified spp.			Philippines	Perrin et al. 1999
Spinner dolphin (Stenella longirostris)	Epipelagic diver	Odontocete	Fish			Apogonidae	Apogon spp.			Northern Australia	Perrin et al. 1999
Spinner dolphin (Stenella longirostris)	Epipelagic diver	Odontocete	Fish			Bregmacerotidae	Bergmaceros maclellandi			Northern Australia	Perrin et al. 1999
Spinner dolphin (Stenella longirostris)	Epipelagic diver	Odontocete	Fish			Carangidae	Selar boops			Northern Australia	Perrin et al. 1999
Spinner dolphin (Stenella longirostris)	Epipelagic diver	Odontocete	Fish			Carangidae	Decapterus spp.			Northern Australia	Perrin et al. 1999
Spinner dolphin (Stenella longirostris)	Epipelagic diver	Odontocete	Fish			Carangidae	Megalaspis cordyla			Northern Australia	Perrin et al. 1999
Spinner dolphin (Stenella longirostris)	Epipelagic diver	Odontocete	Fish			Carangidae	Leiognathus berbis			Northern Australia	Perrin et al. 1999
Spinner dolphin (Stenella longirostris)	Epipelagic diver	Odontocete	Fish			Congridae	Uroconger lepturus			Northern Australia	Perrin et al. 1999
Spinner dolphin (Stenella longirostris)	Epipelagic diver	Odontocete	Fish			Monocanthidae	Paramonocanthus filicauda			Northern Australia	Perrin et al. 1999
Spinner dolphin (Stenella longirostris)	Epipelagic diver	Odontocete	Fish			Muraenidae	Gymnothoras spp.			Northern Australia	Perrin et al. 1999
Spinner dolphin (Stenella longirostris)	Epipelagic diver	Odontocete	Fish			Ophichthidae	Muranichthys spp.			Northern Australia	Perrin et al. 1999
Stejneger's beaked whale (Mesoplodon stejnegeri)	Deep diver	Odontocete	Cephalopods			Gonatidae	Gonatus berryi			Alaska, USA	Walker & Hanson, 1999	Stomach contents
Stejneger's beaked whale (Mesoplodon stejnegeri)	Deep diver	Odontocete	Cephalopods			Gonatidae	Gonatus pyros			Alaska, USA	Walker & Hanson, 1999	Stomach contents
Stejneger's beaked whale (Mesoplodon stejnegeri)	Deep diver	Odontocete	Cephalopods			Gonatidae	Gonatus madokai-middendorfi			Alaska, USA	Walker & Hanson, 1999	Stomach contents
Stejneger's beaked whale (Mesoplodon stejnegeri)	Deep diver	Odontocete	Cephalopods			Gonatidae	Gonatus spp.			Alaska, USA	Walker & Hanson, 1999	Stomach contents
Stejneger's beaked whale (Mesoplodon stejnegeri)	Deep diver	Odontocete	Cephalopods			Gonatidae	Ecogonatus tinro			Alaska, USA	Walker & Hanson, 1999	Stomach contents
Stejneger's beaked whale (Mesoplodon stejnegeri)	Deep diver	Odontocete	Cephalopods			Gonatidae	Gonatopsis borealis			Alaska, USA	Walker & Hanson, 1999	Stomach contents
Stejneger's beaked whale (Mesoplodon stejnegeri)	Deep diver	Odontocete	Cephalopods			Gonatidae	Berryteuthis magister			Alaska, USA	Walker & Hanson, 1999	Stomach contents
Stejneger's beaked whale (Mesoplodon stejnegeri)	Deep diver	Odontocete	Cephalopods			Cranchiidae	Belonella borealis			Alaska, USA	Walker & Hanson, 1999	Stomach contents
Stejneger's beaked whale (Mesoplodon stejnegeri)	Deep diver	Odontocete	Cephalopods			Cranchiidae	Galiteutbis pbyllura			Alaska, USA	Walker & Hanson, 1999	Stomach contents
Stejneger's beaked whale (Mesoplodon stejnegeri)	Deep diver	Odontocete	Cephalopods			Cranchiidae	Galiteuthis spp.			Alaska, USA	Walker & Hanson, 1999	Stomach contents
Stejneger's beaked whale (Mesoplodon stejnegeri)	Deep diver	Odontocete	Cephalopods			Cranchiidae	Unidentified spp.			Alaska, USA	Walker & Hanson, 1999	Stomach contents
Stejneger's beaked whale (Mesoplodon stejnegeri)	Deep diver	Odontocete	Cephalopods			Gonatidae	Berryteuthis magister			Alaska, USA	Savage et al. 2020	Stomach contents
Stejneger's beaked whale (Mesoplodon stejnegeri)	Deep diver	Odontocete	Cephalopods			Gonatidae	Gonatus berryi			Alaska, USA	Savage et al. 2020	Stomach contents
Stejneger's beaked whale (Mesoplodon stejnegeri)	Deep diver	Odontocete	Cephalopods			Gonatidae	Gonatus onyx			Alaska, USA	Savage et al. 2020	Stomach contents
Stejneger's beaked whale (Mesoplodon stejnegeri)	Deep diver	Odontocete	Cephalopods			Gonatidae	Eogonatus tinro			Alaska, USA	Savage et al. 2020	Stomach contents
Stejneger's beaked whale (Mesoplodon stejnegeri)	Deep diver	Odontocete	Cephalopods			Gonatidae	Gonatopsis borealis			Alaska, USA	Savage et al. 2020	Stomach contents
Stejneger's beaked whale (Mesoplodon stejnegeri)	Deep diver	Odontocete	Cephalopods			Gonatidae	Gonatus spp.			Alaska, USA	Savage et al. 2020	Stomach contents
Stejneger's beaked whale (Mesoplodon stejnegeri)	Deep diver	Odontocete	Cephalopods			Gonatidae	Gonatus pyros			Alaska, USA	Savage et al. 2020	Stomach contents
Stejneger's beaked whale (Mesoplodon stejnegeri)	Deep diver	Odontocete	Cephalopods			Cranchiidae	Taonius borealis			Alaska, USA	Savage et al. 2020	Stomach contents
Stejneger's beaked whale (Mesoplodon stejnegeri)	Deep diver	Odontocete	Cephalopods			Cranchiidae	Galiteuthis phyllura			Alaska, USA	Savage et al. 2020	Stomach contents
Striped dolphin (Stenella coeruleoalba)	Mesopelagic diver	Odontocete	Cephalopods			Sepiolidae	Heteroteuthis dispar			Eastern Mediterranean	Ozturk et al. 2007	Stomach contents
Striped dolphin (Stenella coeruleoalba)	Mesopelagic diver	Odontocete	Cephalopods			Enoploteuthidae	Unidentified spp.			Eastern Mediterranean	Ozturk et al. 2007	Stomach contents
Striped dolphin (Stenella coeruleoalba)	Mesopelagic diver	Odontocete	Cephalopods			Enoploteuthidae	Abralia veranyi			Eastern Mediterranean	Ozturk et al. 2007	Stomach contents
Striped dolphin (Stenella coeruleoalba)	Mesopelagic diver	Odontocete	Cephalopods			Chiroteuthidae	Chrioteuthis vernayi			Eastern Mediterranean	Ozturk et al. 2007	Stomach contents
Striped dolphin (Stenella coeruleoalba)	Mesopelagic diver	Odontocete	Cephalopods			Pyroteuthidae	Pyroteuthis margaritifera			Eastern Mediterranean	Ozturk et al. 2007	Stomach contents
Striped dolphin (Stenella coeruleoalba)	Mesopelagic diver	Odontocete	Cephalopods			Octopoteuthidae	Octopoteuthis sicula			Eastern Mediterranean	Ozturk et al. 2007	Stomach contents
Striped dolphin (Stenella coeruleoalba)	Mesopelagic diver	Odontocete	Cephalopods			Onychoteuthidae	Onychoteuthis banksii			Eastern Mediterranean	Ozturk et al. 2007	Stomach contents
Striped dolphin (Stenella coeruleoalba)	Mesopelagic diver	Odontocete	Cephalopods			Brachioteuthidae	Brachioteuthis riisei			Eastern Mediterranean	Ozturk et al. 2007	Stomach contents
Striped dolphin (Stenella coeruleoalba)	Mesopelagic diver	Odontocete	Cephalopods			Chiroteuthidae	Chiroteuthis veranii			Eastern Mediterranean	Ozturk et al. 2007	Stomach contents
Striped dolphin (Stenella coeruleoalba)	Mesopelagic diver	Odontocete	Cephalopods			Ommastrephidae	Todarodes sagittatus			Eastern Mediterranean	Ozturk et al. 2007	Stomach contents
Striped dolphin (Stenella coeruleoalba)	Mesopelagic diver	Odontocete	Cephalopods			Sepiolidae	Sepietta oweniana	0.4		Ligurian Sea	Wurtz & Marrale, 1993	Stomach contents
Striped dolphin (Stenella coeruleoalba)	Mesopelagic diver	Odontocete	Cephalopods			Sepiolidae	Heteroteuthis dispar	0.3		Ligurian Sea	Wurtz & Marrale, 1993	Stomach contents
Striped dolphin (Stenella coeruleoalba)	Mesopelagic diver	Odontocete	Cephalopods			Sepiolidae	Neorossia caroli	0.04		Ligurian Sea	Wurtz & Marrale, 1993	Stomach contents
Striped dolphin (Stenella coeruleoalba)	Mesopelagic diver	Odontocete	Cephalopods			Sepiolidae	Unidentified spp.	0.1		Ligurian Sea	Wurtz & Marrale, 1993	Stomach contents
Striped dolphin (Stenella coeruleoalba)	Mesopelagic diver	Odontocete	Cephalopods			Loliginidae	Loligo forbesi	0.1		Ligurian Sea	Wurtz & Marrale, 1993	Stomach contents
Striped dolphin (Stenella coeruleoalba)	Mesopelagic diver	Odontocete	Cephalopods			Loliginidae	Alloteuthis media	0.3		Ligurian Sea	Wurtz & Marrale, 1993	Stomach contents
Striped dolphin (Stenella coeruleoalba)	Mesopelagic diver	Odontocete	Cephalopods			Onychoteuthidae	Onychoteuthis banksii	0.1		Ligurian Sea	Wurtz & Marrale, 1993	Stomach contents
Striped dolphin (Stenella coeruleoalba)	Mesopelagic diver	Odontocete	Cephalopods			Onychoteuthidae	Ancistroteuthis lichtensteinii	1.3		Ligurian Sea	Wurtz & Marrale, 1993	Stomach contents
Striped dolphin (Stenella coeruleoalba)	Mesopelagic diver	Odontocete	Cephalopods			Histioteuthidae	Histioteuthis bonnellii	0.4		Ligurian Sea	Wurtz & Marrale, 1993	Stomach contents
Striped dolphin (Stenella coeruleoalba)	Mesopelagic diver	Odontocete	Cephalopods			Histioteuthidae	Histioteuthis reversa	0.9		Ligurian Sea	Wurtz & Marrale, 1993	Stomach contents
Striped dolphin (Stenella coeruleoalba)	Mesopelagic diver	Odontocete	Cephalopods			Ommastrephidae	Illex coindentii	0.7		Ligurian Sea	Wurtz & Marrale, 1993	Stomach contents
Striped dolphin (Stenella coeruleoalba)	Mesopelagic diver	Odontocete	Cephalopods			Ommastrephidae	Todaropsis eblanae	0.1		Ligurian Sea	Wurtz & Marrale, 1993	Stomach contents
Striped dolphin (Stenella coeruleoalba)	Mesopelagic diver	Odontocete	Cephalopods			Ommastrephidae	Todarodes sagittatus	2.6		Ligurian Sea	Wurtz & Marrale, 1993	Stomach contents
Striped dolphin (Stenella coeruleoalba)	Mesopelagic diver	Odontocete	Cephalopods			Octopodidae	Scaeurgus unicirrhus	0.04		Ligurian Sea	Wurtz & Marrale, 1993	Stomach contents
Striped dolphin (Stenella coeruleoalba)	Mesopelagic diver	Odontocete	Pelagic invertebrates			Pasiphaeidae	Pasiphaea multidentata	1.4		Ligurian Sea	Wurtz & Marrale, 1993	Stomach contents
Striped dolphin (Stenella coeruleoalba)	Mesopelagic diver	Odontocete	Pelagic invertebrates			Oplophoridae	Acanthephyra pelagica	0.2		Ligurian Sea	Wurtz & Marrale, 1993	Stomach contents
Striped dolphin (Stenella coeruleoalba)	Mesopelagic diver	Odontocete	Pelagic invertebrates			Sergestidae	Sergia robusta	0.04		Ligurian Sea	Wurtz & Marrale, 1993	Stomach contents
Striped dolphin (Stenella coeruleoalba)	Mesopelagic diver	Odontocete	Fish			Merlucciidae	Merluccius merluccius	1.3		Ligurian Sea	Wurtz & Marrale, 1993	Stomach contents
Striped dolphin (Stenella coeruleoalba)	Mesopelagic diver	Odontocete	Fish			Gadidae	Micromesistius poutassou	31.2		Ligurian Sea	Wurtz & Marrale, 1993	Stomach contents
Striped dolphin (Stenella coeruleoalba)	Mesopelagic diver	Odontocete	Fish			Belonidae	Belone belone	0.3		Ligurian Sea	Wurtz & Marrale, 1993	Stomach contents
Striped dolphin (Stenella coeruleoalba)	Mesopelagic diver	Odontocete	Fish			Sparidae	Boops boops	2.9		Ligurian Sea	Wurtz & Marrale, 1993	Stomach contents
Striped dolphin (Stenella coeruleoalba)	Mesopelagic diver	Odontocete	Fish			Engraulidae	Engraulis encrasicolus	2.8		Ligurian Sea	Wurtz & Marrale, 1993	Stomach contents
Striped dolphin (Stenella coeruleoalba)	Mesopelagic diver	Odontocete	Fish			Stomiatidae	Stomias boa	11.9		Ligurian Sea	Wurtz & Marrale, 1993	Stomach contents
Striped dolphin (Stenella coeruleoalba)	Mesopelagic diver	Odontocete	Fish			Chauliodontidae	Chauliodus sloanei	0.4		Ligurian Sea	Wurtz & Marrale, 1993	Stomach contents
Striped dolphin (Stenella coeruleoalba)	Mesopelagic diver	Odontocete	Fish			Gonostomatidae	Maurolicus muelleri	23.8		Ligurian Sea	Wurtz & Marrale, 1993	Stomach contents
Striped dolphin (Stenella coeruleoalba)	Mesopelagic diver	Odontocete	Fish			Myctophidae	Hygophum spp.	0.4		Ligurian Sea	Wurtz & Marrale, 1993	Stomach contents
Striped dolphin (Stenella coeruleoalba)	Mesopelagic diver	Odontocete	Fish			Myctophidae	Diaphus rafinesquei	9.5		Ligurian Sea	Wurtz & Marrale, 1993	Stomach contents
Striped dolphin (Stenella coeruleoalba)	Mesopelagic diver	Odontocete	Fish			Myctophidae	Diaphus spp.	4.2		Ligurian Sea	Wurtz & Marrale, 1993	Stomach contents
Striped dolphin (Stenella coeruleoalba)	Mesopelagic diver	Odontocete	Fish			Myctophidae	Lobianchia gemellari	0.9		Ligurian Sea	Wurtz & Marrale, 1993	Stomach contents
Striped dolphin (Stenella coeruleoalba)	Mesopelagic diver	Odontocete	Fish			Myctophidae	Lampanyctus crocodilus	0.04		Ligurian Sea	Wurtz & Marrale, 1993	Stomach contents
Striped dolphin (Stenella coeruleoalba)	Mesopelagic diver	Odontocete	Fish			Myctophidae	Lampanyctus spp.	0.5		Ligurian Sea	Wurtz & Marrale, 1993	Stomach contents
Striped dolphin (Stenella coeruleoalba)	Mesopelagic diver	Odontocete	Fish			Myctophidae	Ceratoscopelus maderensis	0.04		Ligurian Sea	Wurtz & Marrale, 1993	Stomach contents
Striped dolphin (Stenella coeruleoalba)	Mesopelagic diver	Odontocete	Fish			Sternoptychidae	Maurolicus muelleri	0.5		Bay of Biscay	Spitz et al. 2006	Stomach contents
Striped dolphin (Stenella coeruleoalba)	Mesopelagic diver	Odontocete	Fish			Alepocephalidae	Xenodermychthys copei	0.1		Bay of Biscay	Spitz et al. 2006	Stomach contents
Striped dolphin (Stenella coeruleoalba)	Mesopelagic diver	Odontocete	Fish			Myctophidae	Benthosema glaciale	0.1		Bay of Biscay	Spitz et al. 2006	Stomach contents
Striped dolphin (Stenella coeruleoalba)	Mesopelagic diver	Odontocete	Fish			Myctophidae	Ceratoscopelus maderensis	0.3		Bay of Biscay	Spitz et al. 2006	Stomach contents
Striped dolphin (Stenella coeruleoalba)	Mesopelagic diver	Odontocete	Fish			Myctophidae	Myctophum punctatum	0.4		Bay of Biscay	Spitz et al. 2006	Stomach contents
Striped dolphin (Stenella coeruleoalba)	Mesopelagic diver	Odontocete	Fish			Myctophidae	Nannobranchium atrum	0.1		Bay of Biscay	Spitz et al. 2006	Stomach contents
Striped dolphin (Stenella coeruleoalba)	Mesopelagic diver	Odontocete	Fish			Myctophidae	Notoscopelus kroeyeri	1.1		Bay of Biscay	Spitz et al. 2006	Stomach contents
Striped dolphin (Stenella coeruleoalba)	Mesopelagic diver	Odontocete	Fish			Myctophidae	Lobianchia gemellari	0.1		Bay of Biscay	Spitz et al. 2006	Stomach contents
Striped dolphin (Stenella coeruleoalba)	Mesopelagic diver	Odontocete	Fish			Engraulidae	Engraulis encrasicolus	0.2		Bay of Biscay	Spitz et al. 2006	Stomach contents
Striped dolphin (Stenella coeruleoalba)	Mesopelagic diver	Odontocete	Fish			Gadidae	Merlangius merlangus	1.4		Bay of Biscay	Spitz et al. 2006	Stomach contents
Striped dolphin (Stenella coeruleoalba)	Mesopelagic diver	Odontocete	Fish			Gadidae	Micromesistius poutassou	32.7		Bay of Biscay	Spitz et al. 2006	Stomach contents
Striped dolphin (Stenella coeruleoalba)	Mesopelagic diver	Odontocete	Fish			Gadidae	Trisopterus spp.	8.4		Bay of Biscay	Spitz et al. 2006	Stomach contents
Striped dolphin (Stenella coeruleoalba)	Mesopelagic diver	Odontocete	Fish			Gadidae	Unidentified spp.	0.1		Bay of Biscay	Spitz et al. 2006	Stomach contents
Striped dolphin (Stenella coeruleoalba)	Mesopelagic diver	Odontocete	Fish			Merlucciidae	Merluccius merluccius	0.5		Bay of Biscay	Spitz et al. 2006	Stomach contents
Striped dolphin (Stenella coeruleoalba)	Mesopelagic diver	Odontocete	Fish			Atherinidae	Atherina presbyter	16.6		Bay of Biscay	Spitz et al. 2006	Stomach contents
Striped dolphin (Stenella coeruleoalba)	Mesopelagic diver	Odontocete	Fish			Sparidae	Spondylosoma cantharus	0.5		Bay of Biscay	Spitz et al. 2006	Stomach contents
Striped dolphin (Stenella coeruleoalba)	Mesopelagic diver	Odontocete	Fish			Mugilidae	Unidentified spp.	0.1		Bay of Biscay	Spitz et al. 2006	Stomach contents
Striped dolphin (Stenella coeruleoalba)	Mesopelagic diver	Odontocete	Fish			Gobiidae	Unidentified spp.	24.3		Bay of Biscay	Spitz et al. 2006	Stomach contents
Striped dolphin (Stenella coeruleoalba)	Mesopelagic diver	Odontocete	Cephalopods			Loliginidae	Alloteuthis spp.	0.9		Bay of Biscay	Spitz et al. 2006	Stomach contents
Striped dolphin (Stenella coeruleoalba)	Mesopelagic diver	Odontocete	Cephalopods			Loliginidae	Loligo spp.	0.4		Bay of Biscay	Spitz et al. 2006	Stomach contents
Striped dolphin (Stenella coeruleoalba)	Mesopelagic diver	Odontocete	Cephalopods			Ommastrephidae	Unidentified spp.	0.6		Bay of Biscay	Spitz et al. 2006	Stomach contents
Striped dolphin (Stenella coeruleoalba)	Mesopelagic diver	Odontocete	Cephalopods			Brachioteuthidae	Brachioteuthis riisei	0.2		Bay of Biscay	Spitz et al. 2006	Stomach contents
Striped dolphin (Stenella coeruleoalba)	Mesopelagic diver	Odontocete	Cephalopods			Histioteuthidae	Histioteuthis reversa	0.1		Bay of Biscay	Spitz et al. 2006	Stomach contents
Striped dolphin (Stenella coeruleoalba)	Mesopelagic diver	Odontocete	Cephalopods			Gonatidae	Gonatus steenstrupi	1.4		Bay of Biscay	Spitz et al. 2006	Stomach contents
Striped dolphin (Stenella coeruleoalba)	Mesopelagic diver	Odontocete	Cephalopods			Cranchiidae	Teutowenia megalops	0.1		Bay of Biscay	Spitz et al. 2006	Stomach contents
Striped dolphin (Stenella coeruleoalba)	Mesopelagic diver	Odontocete	Cephalopods			Sepiolidae	Unidentified spp.	3.9		Bay of Biscay	Spitz et al. 2006	Stomach contents
Striped dolphin (Stenella coeruleoalba)	Mesopelagic diver	Odontocete	Cephalopods			Sepiidae	Sepia officinalis	0.3		Bay of Biscay	Spitz et al. 2006	Stomach contents
Striped dolphin (Stenella coeruleoalba)	Mesopelagic diver	Odontocete	Pelagic invertebrates			Oplophoridae	Acanthephyra spp.	0.1		Bay of Biscay	Spitz et al. 2006	Stomach contents
Striped dolphin (Stenella coeruleoalba)	Mesopelagic diver	Odontocete	Pelagic invertebrates			Crangonidae	Crangon crangon	0.1		Bay of Biscay	Spitz et al. 2006	Stomach contents
True's beaked whale (Mesoplodon mirus)	Deep diver	Odontocete	Fish			Nemichthyidae	Nemichthys scolopaceus			Ireland	Hernandez-Millian et al. 2017	Stomach contents
True's beaked whale (Mesoplodon mirus)	Deep diver	Odontocete	Fish			Microstomatidae	Microstoma microstoma			Ireland	Hernandez-Millian et al. 2017	Stomach contents
True's beaked whale (Mesoplodon mirus)	Deep diver	Odontocete	Fish			Alepocephalidae	Xenodermichthys copei			Ireland	Hernandez-Millian et al. 2017	Stomach contents
True's beaked whale (Mesoplodon mirus)	Deep diver	Odontocete	Fish			Sternoptychidae	Argyropelecus aculeatus			Ireland	Hernandez-Millian et al. 2017	Stomach contents
True's beaked whale (Mesoplodon mirus)	Deep diver	Odontocete	Fish			Sternoptychidae	Argyropelecus bemigymnus			Ireland	Hernandez-Millian et al. 2017	Stomach contents
True's beaked whale (Mesoplodon mirus)	Deep diver	Odontocete	Fish			Sternoptychidae	Argyropelecus olfersii			Ireland	Hernandez-Millian et al. 2017	Stomach contents
True's beaked whale (Mesoplodon mirus)	Deep diver	Odontocete	Fish			Sternoptychidae	Argyropelecus spp.			Ireland	Hernandez-Millian et al. 2017	Stomach contents
True's beaked whale (Mesoplodon mirus)	Deep diver	Odontocete	Fish			Sternoptychidae	Scternoptyx spp.			Ireland	Hernandez-Millian et al. 2017	Stomach contents
True's beaked whale (Mesoplodon mirus)	Deep diver	Odontocete	Fish			Astronesthidae	Astronethes spp.			Ireland	Hernandez-Millian et al. 2017	Stomach contents
True's beaked whale (Mesoplodon mirus)	Deep diver	Odontocete	Fish			Myctophidae	Benthosema glaciale			Ireland	Hernandez-Millian et al. 2017	Stomach contents
True's beaked whale (Mesoplodon mirus)	Deep diver	Odontocete	Fish			Myctophidae	Cerastocopelus maderiensis			Ireland	Hernandez-Millian et al. 2017	Stomach contents
True's beaked whale (Mesoplodon mirus)	Deep diver	Odontocete	Fish			Myctophidae	Diaphus spp.			Ireland	Hernandez-Millian et al. 2017	Stomach contents
True's beaked whale (Mesoplodon mirus)	Deep diver	Odontocete	Fish			Myctophidae	Lampanyctus ater			Ireland	Hernandez-Millian et al. 2017	Stomach contents
True's beaked whale (Mesoplodon mirus)	Deep diver	Odontocete	Fish			Myctophidae	Lampanyctus macdonaldi			Ireland	Hernandez-Millian et al. 2017	Stomach contents
True's beaked whale (Mesoplodon mirus)	Deep diver	Odontocete	Fish			Myctophidae	Lampanyctus spp.			Ireland	Hernandez-Millian et al. 2017	Stomach contents
True's beaked whale (Mesoplodon mirus)	Deep diver	Odontocete	Fish			Myctophidae	Myctophum punctatum			Ireland	Hernandez-Millian et al. 2017	Stomach contents
True's beaked whale (Mesoplodon mirus)	Deep diver	Odontocete	Fish			Myctophidae	Notoscopelus kroyeri			Ireland	Hernandez-Millian et al. 2017	Stomach contents
True's beaked whale (Mesoplodon mirus)	Deep diver	Odontocete	Fish			Myctophidae	Notoscopelus spp.			Ireland	Hernandez-Millian et al. 2017	Stomach contents
True's beaked whale (Mesoplodon mirus)	Deep diver	Odontocete	Fish			Myctophidae	Unidentified spp.			Ireland	Hernandez-Millian et al. 2017	Stomach contents
True's beaked whale (Mesoplodon mirus)	Deep diver	Odontocete	Fish			Macrouridae	Coelorhinchus spp.			Ireland	Hernandez-Millian et al. 2017	Stomach contents
True's beaked whale (Mesoplodon mirus)	Deep diver	Odontocete	Fish			Moridae	Halargyreus johnsoni			Ireland	Hernandez-Millian et al. 2017	Stomach contents
True's beaked whale (Mesoplodon mirus)	Deep diver	Odontocete	Fish			Gadidae	Gadiculus argenteus			Ireland	Hernandez-Millian et al. 2017	Stomach contents
True's beaked whale (Mesoplodon mirus)	Deep diver	Odontocete	Fish			Gadidae	Micromesistius poutassou			Ireland	Hernandez-Millian et al. 2017	Stomach contents
True's beaked whale (Mesoplodon mirus)	Deep diver	Odontocete	Fish			Melamphaidae	Scopelogadus spp.			Ireland	Hernandez-Millian et al. 2017	Stomach contents
True's beaked whale (Mesoplodon mirus)	Deep diver	Odontocete	Fish			Rondeletiidae	Rondeletia loricata			Ireland	Hernandez-Millian et al. 2017	Stomach contents
True's beaked whale (Mesoplodon mirus)	Deep diver	Odontocete	Fish			Sebastidae	Helicolenus dactylopterus			Ireland	Hernandez-Millian et al. 2017	Stomach contents
True's beaked whale (Mesoplodon mirus)	Deep diver	Odontocete	Fish			Trichiuridae	Aphanopus carbo			Ireland	Hernandez-Millian et al. 2017	Stomach contents
White-beaked dolphin (Lagenorhynchus albirostris)	Epipelagic diver	Odontocete	Fish	Capelin		Osmeridae	Mallotus villosus			Barents Sea	Fall & Skern-Mauritzen, 2014
White-beaked dolphin (Lagenorhynchus albirostris)	Epipelagic diver	Odontocete	Fish	Herring		Clupeidae	Clupea harengus			Barents Sea	Fall & Skern-Mauritzen, 2014
White-beaked dolphin (Lagenorhynchus albirostris)	Epipelagic diver	Odontocete	Fish	Cod		Gadidae	Gadus morhua			Barents Sea	Fall & Skern-Mauritzen, 2014
White-beaked dolphin (Lagenorhynchus albirostris)	Epipelagic diver	Odontocete	Fish	Haddock		Gadidae	Melanogrammus aeglefinus			Barents Sea	Fall & Skern-Mauritzen, 2014
White-beaked dolphin (Lagenorhynchus albirostris)	Epipelagic diver	Odontocete	Fish	Blue whiting		Gadidae	Micromesistius poutassou			Barents Sea	Fall & Skern-Mauritzen, 2014
Walrus (Odobenus rosmarus)	Deep diver	Pinniped	Benthic invertebrates			Benthic invertebratesa					Wilt et al. 2014
Walrus (Odobenus rosmarus)	Deep diver	Pinniped	Benthic invertebrates	soft coral		Anthozoa					Wilt et al. 2014
Walrus (Odobenus rosmarus)	Deep diver	Pinniped	Benthic invertebrates	Benthic invertebratess		Ascidiacea					Wilt et al. 2014
Walrus (Odobenus rosmarus)	Deep diver	Pinniped	Benthic invertebrates	starfish		Asteroidea					Wilt et al. 2014
Walrus (Odobenus rosmarus)	Deep diver	Pinniped	Benthic invertebrates	mollusc		Bivalvia					Wilt et al. 2014
Walrus (Odobenus rosmarus)	Deep diver	Pinniped	Benthic invertebrates	urchins		Echinoidea					Wilt et al. 2014
Walrus (Odobenus rosmarus)	Deep diver	Pinniped	Benthic invertebrates	mollusc		Gastropoda					Wilt et al. 2014
Walrus (Odobenus rosmarus)	Deep diver	Pinniped	Benthic invertebrates	sea cucumbers		Holothuroidea					Wilt et al. 2014
Walrus (Odobenus rosmarus)	Deep diver	Pinniped	Benthic invertebrates			Malacostraca					Wilt et al. 2014
Walrus (Odobenus rosmarus)	Deep diver	Pinniped	Benthic invertebrates	worms		Polychaeta					Wilt et al. 2014
Walrus (Odobenus rosmarus)	Deep diver	Pinniped	Benthic invertebrates	worms		Sipunculidea					Wilt et al. 2014
Walrus (Odobenus rosmarus)	Deep diver	Pinniped	Pelagic invertebrates	jellyfish	Cnidaria						Tu et al. 2015
Walrus (Odobenus rosmarus)	Deep diver	Pinniped	Benthic invertebrates	worms	Sipuncula						Tu et al. 2015
Walrus (Odobenus rosmarus)	Deep diver	Pinniped	Benthic invertebrates	worms	Sipuncula						Tu et al. 2015
Walrus (Odobenus rosmarus)	Deep diver	Pinniped	Benthic invertebrates	worms	Annelida						Tu et al. 2015
Walrus (Odobenus rosmarus)	Deep diver	Pinniped	Benthic invertebrates	worms	Annelida						Tu et al. 2015
Walrus (Odobenus rosmarus)	Deep diver	Pinniped	Benthic invertebrates	worms	Annelida						Tu et al. 2015
Walrus (Odobenus rosmarus)	Deep diver	Pinniped	Benthic invertebrates	worms	Annelida						Tu et al. 2015
Walrus (Odobenus rosmarus)	Deep diver	Pinniped	Benthic invertebrates	worms	Annelida						Tu et al. 2015
Walrus (Odobenus rosmarus)	Deep diver	Pinniped	Benthic invertebrates	worms	Annelida						Tu et al. 2015
Walrus (Odobenus rosmarus)	Deep diver	Pinniped	Benthic invertebrates	worms	Annelida						Tu et al. 2015
Walrus (Odobenus rosmarus)	Deep diver	Pinniped	Benthic invertebrates	worms	Mollusca						Tu et al. 2015
Walrus (Odobenus rosmarus)	Deep diver	Pinniped	Benthic invertebrates	worms	Mollusca						Tu et al. 2015
Walrus (Odobenus rosmarus)	Deep diver	Pinniped	Benthic invertebrates	gastropod	Mollusca						Tu et al. 2015
Walrus (Odobenus rosmarus)	Deep diver	Pinniped	Benthic invertebrates	gastropod	Mollusca						Tu et al. 2015
Walrus (Odobenus rosmarus)	Deep diver	Pinniped	Benthic invertebrates	gastropod	Mollusca						Tu et al. 2015
Walrus (Odobenus rosmarus)	Deep diver	Pinniped	Benthic invertebrates	bivalve	Mollusca						Tu et al. 2015
Walrus (Odobenus rosmarus)	Deep diver	Pinniped	Benthic invertebrates	bivalve	Mollusca						Tu et al. 2015
Walrus (Odobenus rosmarus)	Deep diver	Pinniped	Benthic invertebrates	bivalve	Mollusca						Tu et al. 2015
Walrus (Odobenus rosmarus)	Deep diver	Pinniped	Benthic invertebrates	bivalve	Mollusca						Tu et al. 2015
Walrus (Odobenus rosmarus)	Deep diver	Pinniped	Benthic invertebrates	bivalve	Mollusca						Tu et al. 2015
Walrus (Odobenus rosmarus)	Deep diver	Pinniped	Benthic invertebrates	bivalve	Mollusca						Tu et al. 2015
Walrus (Odobenus rosmarus)	Deep diver	Pinniped	Benthic invertebrates	Benthic invertebratess	Crustacea						Tu et al. 2015
Walrus (Odobenus rosmarus)	Deep diver	Pinniped	Benthic invertebrates	Benthic invertebratess	Crustacea						Tu et al. 2015
Walrus (Odobenus rosmarus)	Deep diver	Pinniped	Benthic invertebrates	Benthic invertebratess	Crustacea						Tu et al. 2015
Walrus (Odobenus rosmarus)	Deep diver	Pinniped	Benthic invertebrates	Benthic invertebratess	Crustacea						Tu et al. 2015
Walrus (Odobenus rosmarus)	Deep diver	Pinniped	Benthic invertebrates	Benthic invertebratess	Crustacea						Tu et al. 2015
Walrus (Odobenus rosmarus)	Deep diver	Pinniped	Benthic invertebrates	urchins etc	Echinoderm						Tu et al. 2015
Walrus (Odobenus rosmarus)	Deep diver	Pinniped	Benthic invertebrates	urchins etc	Echinoderm						Tu et al. 2015
Walrus (Odobenus rosmarus)	Deep diver	Pinniped	Benthic invertebrates	urchins etc	Echinoderm						Tu et al. 2015
Walrus (Odobenus rosmarus)	Deep diver	Pinniped	Benthic invertebrates	urchins etc	Echinoderm						Tu et al. 2015
Walrus (Odobenus rosmarus)	Deep diver	Pinniped	Benthic invertebrates	urchins etc	Echinoderm						Tu et al. 2015
Walrus (Odobenus rosmarus)	Deep diver	Pinniped	Benthic invertebrates	urchins etc	Echinoderm						Tu et al. 2015
Walrus (Odobenus rosmarus)	Deep diver	Pinniped	Benthic invertebrates	urchins etc	Echinoderm						Tu et al. 2015
Walrus (Odobenus rosmarus)	Deep diver	Pinniped	Benthic invertebrates	urchins etc	Echinoderm						Tu et al. 2015
Walrus (Odobenus rosmarus)	Deep diver	Pinniped	Pelagic invertebrates	jellyfish	Cnidaria						Tu et al. 2016
Walrus (Odobenus rosmarus)	Deep diver	Pinniped	Benthic invertebrates	urchins etc	Echinoderm						Tu et al. 2015
Walrus (Odobenus rosmarus)	Deep diver	Pinniped	Benthic invertebrates	urchins etc	Echinoderm						Tu et al. 2015
Walrus (Odobenus rosmarus)	Deep diver	Pinniped	Benthic invertebrates	urchins etc	Echinoderm						Tu et al. 2015
Walrus (Odobenus rosmarus)	Deep diver	Pinniped	Benthic invertebrates	urchins etc	Echinoderm						Tu et al. 2015
Walrus (Odobenus rosmarus)	Deep diver	Pinniped	Benthic invertebrates	urchins etc	Echinoderm						Tu et al. 2015
Walrus (Odobenus rosmarus)	Deep diver	Pinniped	Benthic invertebrates	urchins etc	Echinoderm						Tu et al. 2015
Walrus (Odobenus rosmarus)	Deep diver	Pinniped	Benthic invertebrates	urchins etc	Echinoderm						Tu et al. 2015
Walrus (Odobenus rosmarus)	Deep diver	Pinniped	Benthic invertebrates	urchins etc	Echinoderm						Tu et al. 2015

## Sheet: Prey size
Marine mammal foraging species	Order	Foraging (marine mammal spp)	Prey category	Common name	Prey family	Prey spp	Year	Avg. depth (m)	Max depth (m)	Zone	Avg. length (cm)	Aggregation wet weight (g)	Wet weight (g)	Ash-free dry weight (g)	Dry weight (g)	Region	Citation	Notes
Anarctic minke whale (Balaenoptera bonaerensis)	Mysticete	Lunge-feeding	Fish	Lantern fish	Myctophidae						10.83		7.4			UK waters	Van Pelt et al. 1997
Anarctic minke whale (Balaenoptera bonaerensis)	Mysticete	Lunge-feeding	Euphausiids (krill)		Euphausiidae	Thysanoessa inermis					2.24		0.0919			UK waters	Cabrol et al. 2020	Annual means, not exact spp listed in prey type but same genus
Anarctic minke whale (Balaenoptera bonaerensis)	Mysticete	Lunge-feeding	Euphausiids (krill)		Euphausiidae	Thysanoessa inermis					3					UK waters	Falk-Petersen et al. 2000	not exact spp listed in prey type but same genus
Anarctic minke whale (Balaenoptera bonaerensis)	Mysticete	Lunge-feeding	Euphausiids (krill)		Euphausiidae	Thysanoessa macrura					3.7					UK waters	Falk-Petersen et al. 2000
Anarctic minke whale (Balaenoptera bonaerensis)	Mysticete	Lunge-feeding	Euphausiids (krill)	Antarctic Krill	Euphausiidae	Euphausia superba					6					UK waters	Falk-Petersen et al. 2000
Anarctic minke whale (Balaenoptera bonaerensis)	Mysticete	Lunge-feeding	Euphausiids (krill)	Ice krill	Euphausiidae	Euphausia crystallorophias					4.1					UK waters	Falk-Petersen et al. 2000
Blainville's beaked whale (Mesoplodon densirostris)	Odontocete	Deep diver	Cephalopods	Reverse jewel squid	Histioteuthidae	Histioteuthis reversa					7.9		119		629	Ligurian Sea	Wurtz et al. 1992	Dorsal-mantle lengths
Blainville's beaked whale (Mesoplodon densirostris)	Odontocete	Deep diver	Cephalopods	Reverse jewel squid	Histioteuthidae	Histioteuthis reversa					3.8		25			North-east Atlantic (Bay of Biscay)	Bustamante et al. 2006	Dorsal-mantle lengths
Blainville's beaked whale (Mesoplodon densirostris)	Odontocete	Deep diver	Cephalopods	Clubhook squid	Onychoteuthidae	Onychoteuthis sp.				Mesopelagic					21.57	North-east Atlantic	Clarke et al. 1985
Blue whale (Balaenoptera musculus)	Mysticete	Lunge-feeding	Euphausiids (krill)	Northern Krill	Euphausiidae	Meganyctiphanes norvegica		400	1500							Global	Marine Species Identification Portal	Data from website
Blue whale (Balaenoptera musculus)	Mysticete	Lunge-feeding	Euphausiids (krill)	Northern Krill	Euphausiidae	Meganyctiphanes norvegica					3.3		0.3243			St. Lawrence Estuary	Cabrol et al. 2019	Annual means
Blue whale (Balaenoptera musculus)	Mysticete	Lunge-feeding	Euphausiids (krill)	Northern Krill	Euphausiidae	Meganyctiphanes norvegica					4.5					Arctic	Falk-Petersen et al. 2000
Blue whale (Balaenoptera musculus)	Mysticete	Lunge-feeding	Euphausiids (krill)		Euphausiidae	Thysanoessa inermis					2.24		0.0919			St. Lawrence Estuary	Cabrol et al. 2020	Annual means, not exact spp listed in prey type but same genus
Blue whale (Balaenoptera musculus)	Mysticete	Lunge-feeding	Euphausiids (krill)		Euphausiidae	Thysanoessa inermis					3					Arctic	Falk-Petersen et al. 2000	not exact spp listed in prey type but same genus
Blue whale (Balaenoptera musculus)	Mysticete	Lunge-feeding	Euphausiids (krill)	Pacific Krill	Euphausiidae	Euphausia pacifica		300	1000							Global	Marine Species Identification Portal	Data from website
Blue whale (Balaenoptera musculus)	Mysticete	Lunge-feeding	Euphausiids (krill)		Euphausiidae	Euphausia gibboides		300	400							Global	Marine Species Identification Portal	Data from website
Blue whale (Balaenoptera musculus)	Mysticete	Lunge-feeding	Euphausiids (krill)		Euphausiidae	Euphausia recurva		200	500							Global	Marine Species Identification Portal	Data from website
Blue whale (Balaenoptera musculus)	Mysticete	Lunge-feeding	Euphausiids (krill)		Euphausiidae	Nyctiphanes simplex			250			>32				Gulf of California	Marine Species Identification Portal	Data from website
Common minke whale (Balaenoptera acutorostrata)	Mysticete	Lunge-feeding	Fish	Herring	Clupeidae	Clupea harengus					27.8		262			UK waters	Lawson et al. 1997	Table in papers folder
Common minke whale (Balaenoptera acutorostrata)	Mysticete	Lunge-feeding	Euphausiids (krill)		Euphausiidae	Thysanoessa inermis					2.24		0.0919			UK waters	Cabrol et al. 2020	Annual means, not exact spp listed in prey type but same genus
Common minke whale (Balaenoptera acutorostrata)	Mysticete	Lunge-feeding	Euphausiids (krill)		Euphausiidae	Thysanoessa inermis					3					UK waters	Falk-Petersen et al. 2000	not exact spp listed in prey type but same genus
Common minke whale (Balaenoptera acutorostrata)	Mysticete	Lunge-feeding	Fish	Pacific sand lace	Ammodytidae	Ammodytes hexapterus					12.3		7.9			UK waters	Van Pelt et al. 1997	Not exact spp. For prey type but same family
Common minke whale (Balaenoptera acutorostrata)	Mysticete	Lunge-feeding	Fish		Ammodytidae	Ammodytes	1985				17					UK waters	https://academic.oup.com/icesjms/article/68/9/1963/667144?login=true#139865820	Not exact spp. For prey type but same family
Common minke whale (Balaenoptera acutorostrata)	Mysticete	Lunge-feeding	Fish		Ammodytidae	Ammodytes	1990				19.2381					UK waters	https://academic.oup.com/icesjms/article/68/9/1963/667144?login=true#139865820	Not exact spp. For prey type but same family
Common minke whale (Balaenoptera acutorostrata)	Mysticete	Lunge-feeding	Fish		Ammodytidae	Ammodytes	1992				19.9565					UK waters	https://academic.oup.com/icesjms/article/68/9/1963/667144?login=true#139865820	Not exact spp. For prey type but same family
Common minke whale (Balaenoptera acutorostrata)	Mysticete	Lunge-feeding	Fish		Ammodytidae	Ammodytes	1993				16.3571					UK waters	https://academic.oup.com/icesjms/article/68/9/1963/667144?login=true#139865820	Not exact spp. For prey type but same family
Common minke whale (Balaenoptera acutorostrata)	Mysticete	Lunge-feeding	Fish		Ammodytidae	Ammodytes	1994				17.5789					UK waters	https://academic.oup.com/icesjms/article/68/9/1963/667144?login=true#139865820	Not exact spp. For prey type but same family
Common minke whale (Balaenoptera acutorostrata)	Mysticete	Lunge-feeding	Fish		Ammodytidae	Ammodytes	1995				16.3421					UK waters	https://academic.oup.com/icesjms/article/68/9/1963/667144?login=true#139865820	Not exact spp. For prey type but same family
Common minke whale (Balaenoptera acutorostrata)	Mysticete	Lunge-feeding	Fish		Ammodytidae	Ammodytes	1996				13.8431					UK waters	https://academic.oup.com/icesjms/article/68/9/1963/667144?login=true#139865820	Not exact spp. For prey type but same family
Common minke whale (Balaenoptera acutorostrata)	Mysticete	Lunge-feeding	Fish		Ammodytidae	Ammodytes	1997				15.4					UK waters	https://academic.oup.com/icesjms/article/68/9/1963/667144?login=true#139865820	Not exact spp. For prey type but same family
Common minke whale (Balaenoptera acutorostrata)	Mysticete	Lunge-feeding	Fish		Ammodytidae	Ammodytes	1998				20.9375					UK waters	https://academic.oup.com/icesjms/article/68/9/1963/667144?login=true#139865820	Not exact spp. For prey type but same family
Common minke whale (Balaenoptera acutorostrata)	Mysticete	Lunge-feeding	Fish		Ammodytidae	Ammodytes	1999				14.9098					UK waters	https://academic.oup.com/icesjms/article/68/9/1963/667144?login=true#139865820	Not exact spp. For prey type but same family
Common minke whale (Balaenoptera acutorostrata)	Mysticete	Lunge-feeding	Fish		Ammodytidae	Ammodytes	2000				10.8333					UK waters	https://academic.oup.com/icesjms/article/68/9/1963/667144?login=true#139865820	Not exact spp. For prey type but same family
Common minke whale (Balaenoptera acutorostrata)	Mysticete	Lunge-feeding	Fish		Ammodytidae	Ammodytes	2001				9.69231					UK waters	https://academic.oup.com/icesjms/article/68/9/1963/667144?login=true#139865820	Not exact spp. For prey type but same family
Common minke whale (Balaenoptera acutorostrata)	Mysticete	Lunge-feeding	Fish		Ammodytidae	Ammodytes	2002				15.2203					UK waters	https://academic.oup.com/icesjms/article/68/9/1963/667144?login=true#139865820	Not exact spp. For prey type but same family
Common minke whale (Balaenoptera acutorostrata)	Mysticete	Lunge-feeding	Fish		Ammodytidae	Ammodytes	2003				14.9444					UK waters	https://academic.oup.com/icesjms/article/68/9/1963/667144?login=true#139865820	Not exact spp. For prey type but same family
Common minke whale (Balaenoptera acutorostrata)	Mysticete	Lunge-feeding	Fish		Ammodytidae	Ammodytes	2004				12.625					UK waters	https://academic.oup.com/icesjms/article/68/9/1963/667144?login=true#139865820	Not exact spp. For prey type but same family
Common minke whale (Balaenoptera acutorostrata)	Mysticete	Lunge-feeding	Fish		Ammodytidae	Ammodytes	2005				11.85					UK waters	https://academic.oup.com/icesjms/article/68/9/1963/667144?login=true#139865820	Not exact spp. For prey type but same family
Common minke whale (Balaenoptera acutorostrata)	Mysticete	Lunge-feeding	Fish		Ammodytidae	Ammodytes	2006				13.7273					UK waters	https://academic.oup.com/icesjms/article/68/9/1963/667144?login=true#139865820	Not exact spp. For prey type but same family
Common minke whale (Balaenoptera acutorostrata)	Mysticete	Lunge-feeding	Fish		Ammodytidae	Ammodytes	2008				7.77778					UK waters	https://academic.oup.com/icesjms/article/68/9/1963/667144?login=true#139865820	Not exact spp. For prey type but same family
Common minke whale (Balaenoptera acutorostrata)	Mysticete	Lunge-feeding	Fish		Ammodytidae	Ammodytes	2009				10.2					UK waters	https://academic.oup.com/icesjms/article/68/9/1963/667144?login=true#139865820	Not exact spp. For prey type but same family
Common minke whale (Balaenoptera acutorostrata)	Mysticete	Lunge-feeding	Fish		Ammodytidae	Ammodytes	2010				14.2778					UK waters	https://academic.oup.com/icesjms/article/68/9/1963/667144?login=true#139865820	Not exact spp. For prey type but same family
Common minke whale (Balaenoptera acutorostrata)	Mysticete	Lunge-feeding	Fish		Ammodytidae	Ammodytes	2011				14.2632					UK waters	https://academic.oup.com/icesjms/article/68/9/1963/667144?login=true#139865820	Not exact spp. For prey type but same family
Common minke whale (Balaenoptera acutorostrata)	Mysticete	Lunge-feeding	Fish		Ammodytidae	Ammodytes	2012				11.375					UK waters	https://academic.oup.com/icesjms/article/68/9/1963/667144?login=true#139865820	Not exact spp. For prey type but same family
Common minke whale (Balaenoptera acutorostrata)	Mysticete	Lunge-feeding	Fish		Ammodytidae	Ammodytes	2013				14.3111					UK waters	https://academic.oup.com/icesjms/article/68/9/1963/667144?login=true#139865820	Not exact spp. For prey type but same family
Common minke whale (Balaenoptera acutorostrata)	Mysticete	Lunge-feeding	Fish		Ammodytidae	Ammodytes	2014				9.95918					UK waters	https://academic.oup.com/icesjms/article/68/9/1963/667144?login=true#139865820	Not exact spp. For prey type but same family
Common minke whale (Balaenoptera acutorostrata)	Mysticete	Lunge-feeding	Fish		Ammodytidae	Ammodytes	2015				11.3846					UK waters	https://academic.oup.com/icesjms/article/68/9/1963/667144?login=true#139865820	Not exact spp. For prey type but same family
Common minke whale (Balaenoptera acutorostrata)	Mysticete	Lunge-feeding	Fish		Ammodytidae	Ammodytes	2016				10.55					UK waters	https://academic.oup.com/icesjms/article/68/9/1963/667144?login=true#139865820	Not exact spp. For prey type but same family
Common minke whale (Balaenoptera acutorostrata)	Mysticete	Lunge-feeding	Fish		Ammodytidae	Ammodytes	2017				11.3333					UK waters	https://academic.oup.com/icesjms/article/68/9/1963/667144?login=true#139865820	Not exact spp. For prey type but same family
Common minke whale (Balaenoptera acutorostrata)	Mysticete	Lunge-feeding	Fish		Ammodytidae	Ammodytes	2018				12.6744					UK waters	https://academic.oup.com/icesjms/article/68/9/1963/667144?login=true#139865820	Not exact spp. For prey type but same family
Common minke whale (Balaenoptera acutorostrata)	Mysticete	Lunge-feeding	Fish		Ammodytidae	Ammodytes	2019				10.5312					UK waters	https://academic.oup.com/icesjms/article/68/9/1963/667144?login=true#139865820	Not exact spp. For prey type but same family
Common minke whale (Balaenoptera acutorostrata)	Mysticete	Lunge-feeding	Fish		Ammodytidae		1987				17.3636					UK waters	https://academic.oup.com/icesjms/article/68/9/1963/667144?login=true#139865820	Not exact spp. For prey type but same family
Common minke whale (Balaenoptera acutorostrata)	Mysticete	Lunge-feeding	Fish		Ammodytidae		1988				16.5					UK waters	https://academic.oup.com/icesjms/article/68/9/1963/667144?login=true#139865820	Not exact spp. For prey type but same family
Common minke whale (Balaenoptera acutorostrata)	Mysticete	Lunge-feeding	Fish		Ammodytidae		1989				25.8571					UK waters	https://academic.oup.com/icesjms/article/68/9/1963/667144?login=true#139865820	Not exact spp. For prey type but same family
Common minke whale (Balaenoptera acutorostrata)	Mysticete	Lunge-feeding	Fish		Ammodytidae		1990				17.3333					UK waters	https://academic.oup.com/icesjms/article/68/9/1963/667144?login=true#139865820	Not exact spp. For prey type but same family
Common minke whale (Balaenoptera acutorostrata)	Mysticete	Lunge-feeding	Fish		Ammodytidae		1991				18.9091					UK waters	https://academic.oup.com/icesjms/article/68/9/1963/667144?login=true#139865820	Not exact spp. For prey type but same family
Common minke whale (Balaenoptera acutorostrata)	Mysticete	Lunge-feeding	Fish		Ammodytidae		1993				15.8125					UK waters	https://academic.oup.com/icesjms/article/68/9/1963/667144?login=true#139865820	Not exact spp. For prey type but same family
Common minke whale (Balaenoptera acutorostrata)	Mysticete	Lunge-feeding	Fish		Ammodytidae		1994				17.6812					UK waters	https://academic.oup.com/icesjms/article/68/9/1963/667144?login=true#139865820	Not exact spp. For prey type but same family
Common minke whale (Balaenoptera acutorostrata)	Mysticete	Lunge-feeding	Fish		Ammodytidae		1995				14.3478					UK waters	https://academic.oup.com/icesjms/article/68/9/1963/667144?login=true#139865820	Not exact spp. For prey type but same family
Common minke whale (Balaenoptera acutorostrata)	Mysticete	Lunge-feeding	Fish		Ammodytidae		1996				12.381					UK waters	https://academic.oup.com/icesjms/article/68/9/1963/667144?login=true#139865820	Not exact spp. For prey type but same family
Common minke whale (Balaenoptera acutorostrata)	Mysticete	Lunge-feeding	Fish		Ammodytidae		1997				11.7879					UK waters	https://academic.oup.com/icesjms/article/68/9/1963/667144?login=true#139865820	Not exact spp. For prey type but same family
Common minke whale (Balaenoptera acutorostrata)	Mysticete	Lunge-feeding	Fish		Ammodytidae		1998				13.6562					UK waters	https://academic.oup.com/icesjms/article/68/9/1963/667144?login=true#139865820	Not exact spp. For prey type but same family
Common minke whale (Balaenoptera acutorostrata)	Mysticete	Lunge-feeding	Fish		Ammodytidae		1999				16.6383					UK waters	https://academic.oup.com/icesjms/article/68/9/1963/667144?login=true#139865820	Not exact spp. For prey type but same family
Common minke whale (Balaenoptera acutorostrata)	Mysticete	Lunge-feeding	Fish		Ammodytidae		2000				18.6642					UK waters	https://academic.oup.com/icesjms/article/68/9/1963/667144?login=true#139865820	Not exact spp. For prey type but same family
Common minke whale (Balaenoptera acutorostrata)	Mysticete	Lunge-feeding	Fish		Ammodytidae		2001				17					UK waters	https://academic.oup.com/icesjms/article/68/9/1963/667144?login=true#139865820	Not exact spp. For prey type but same family
Common minke whale (Balaenoptera acutorostrata)	Mysticete	Lunge-feeding	Fish		Ammodytidae		2002				12					UK waters	https://academic.oup.com/icesjms/article/68/9/1963/667144?login=true#139865820	Not exact spp. For prey type but same family
Common minke whale (Balaenoptera acutorostrata)	Mysticete	Lunge-feeding	Fish		Ammodytidae		2007				6					UK waters	https://academic.oup.com/icesjms/article/68/9/1963/667144?login=true#139865820	Not exact spp. For prey type but same family
Common minke whale (Balaenoptera acutorostrata)	Mysticete	Lunge-feeding	Fish		Ammodytidae		2011				28.8571					UK waters	https://academic.oup.com/icesjms/article/68/9/1963/667144?login=true#139865820	Not exact spp. For prey type but same family
Common minke whale (Balaenoptera acutorostrata)	Mysticete	Lunge-feeding	Fish		Ammodytidae		2012				24.75					UK waters	https://academic.oup.com/icesjms/article/68/9/1963/667144?login=true#139865820	Not exact spp. For prey type but same family
Common minke whale (Balaenoptera acutorostrata)	Mysticete	Lunge-feeding	Fish		Ammodytidae		2013				7.16667					UK waters	https://academic.oup.com/icesjms/article/68/9/1963/667144?login=true#139865820	Not exact spp. For prey type but same family
Common minke whale (Balaenoptera acutorostrata)	Mysticete	Lunge-feeding	Fish		Ammodytidae		2014				8.75					UK waters	https://academic.oup.com/icesjms/article/68/9/1963/667144?login=true#139865820	Not exact spp. For prey type but same family
Common minke whale (Balaenoptera acutorostrata)	Mysticete	Lunge-feeding	Fish		Ammodytidae		2016				4					UK waters	https://academic.oup.com/icesjms/article/68/9/1963/667144?login=true#139865820	Not exact spp. For prey type but same family
Common minke whale (Balaenoptera acutorostrata)	Mysticete	Lunge-feeding	Fish		Ammodytidae		2017				5.5					UK waters	https://academic.oup.com/icesjms/article/68/9/1963/667144?login=true#139865820	Not exact spp. For prey type but same family
Common minke whale (Balaenoptera acutorostrata)	Mysticete	Lunge-feeding	Fish		Ammodytidae		2018				8					UK waters	https://academic.oup.com/icesjms/article/68/9/1963/667144?login=true#139865820	Not exact spp. For prey type but same family
Common minke whale (Balaenoptera acutorostrata)	Mysticete	Lunge-feeding	Fish		Ammodytidae		2019				8					UK waters	https://academic.oup.com/icesjms/article/68/9/1963/667144?login=true#139865820	Not exact spp. For prey type but same family
Common minke whale (Balaenoptera acutorostrata)	Mysticete	Lunge-feeding	Fish		Ammodytidae		2020				5					UK waters	https://academic.oup.com/icesjms/article/68/9/1963/667144?login=true#139865820	Not exact spp. For prey type but same family
Common minke whale (Balaenoptera acutorostrata)	Mysticete	Lunge-feeding	Fish		Ammodytidae	Ammodytes tobianus	2001				7					UK waters	https://academic.oup.com/icesjms/article/68/9/1963/667144?login=true#139865820	Not exact spp. For prey type but same family
Common minke whale (Balaenoptera acutorostrata)	Mysticete	Lunge-feeding	Fish		Ammodytidae	Ammodytes tobianus	2002				7.04167					UK waters	https://academic.oup.com/icesjms/article/68/9/1963/667144?login=true#139865820	Not exact spp. For prey type but same family
Common minke whale (Balaenoptera acutorostrata)	Mysticete	Lunge-feeding	Fish		Ammodytidae	Ammodytes tobianus	2003				10.8621					UK waters	https://academic.oup.com/icesjms/article/68/9/1963/667144?login=true#139865820	Not exact spp. For prey type but same family
Common minke whale (Balaenoptera acutorostrata)	Mysticete	Lunge-feeding	Fish		Ammodytidae	Ammodytes tobianus	2004				9.58065					UK waters	https://academic.oup.com/icesjms/article/68/9/1963/667144?login=true#139865820	Not exact spp. For prey type but same family
Common minke whale (Balaenoptera acutorostrata)	Mysticete	Lunge-feeding	Fish		Ammodytidae	Ammodytes tobianus	2005				8.96875					UK waters	https://academic.oup.com/icesjms/article/68/9/1963/667144?login=true#139865820	Not exact spp. For prey type but same family
Common minke whale (Balaenoptera acutorostrata)	Mysticete	Lunge-feeding	Fish		Ammodytidae	Ammodytes tobianus	2006				11.0652					UK waters	https://academic.oup.com/icesjms/article/68/9/1963/667144?login=true#139865820	Not exact spp. For prey type but same family
Common minke whale (Balaenoptera acutorostrata)	Mysticete	Lunge-feeding	Fish		Ammodytidae	Ammodytes tobianus	2007				15.7869					UK waters	https://academic.oup.com/icesjms/article/68/9/1963/667144?login=true#139865820	Not exact spp. For prey type but same family
Common minke whale (Balaenoptera acutorostrata)	Mysticete	Lunge-feeding	Fish		Ammodytidae	Ammodytes tobianus	2008				13.4615					UK waters	https://academic.oup.com/icesjms/article/68/9/1963/667144?login=true#139865820	Not exact spp. For prey type but same family
Common minke whale (Balaenoptera acutorostrata)	Mysticete	Lunge-feeding	Fish		Ammodytidae	Ammodytes tobianus	2009				14.4118					UK waters	https://academic.oup.com/icesjms/article/68/9/1963/667144?login=true#139865820	Not exact spp. For prey type but same family
Common minke whale (Balaenoptera acutorostrata)	Mysticete	Lunge-feeding	Fish		Ammodytidae	Ammodytes tobianus	2010				10.9667					UK waters	https://academic.oup.com/icesjms/article/68/9/1963/667144?login=true#139865820	Not exact spp. For prey type but same family
Common minke whale (Balaenoptera acutorostrata)	Mysticete	Lunge-feeding	Fish		Ammodytidae	Ammodytes tobianus	2011				15.5					UK waters	https://academic.oup.com/icesjms/article/68/9/1963/667144?login=true#139865820	Not exact spp. For prey type but same family
Common minke whale (Balaenoptera acutorostrata)	Mysticete	Lunge-feeding	Fish		Ammodytidae	Ammodytes tobianus	2012				9.64286					UK waters	https://academic.oup.com/icesjms/article/68/9/1963/667144?login=true#139865820	Not exact spp. For prey type but same family
Common minke whale (Balaenoptera acutorostrata)	Mysticete	Lunge-feeding	Fish		Ammodytidae	Ammodytes tobianus	2013				13.8846					UK waters	https://academic.oup.com/icesjms/article/68/9/1963/667144?login=true#139865820	Not exact spp. For prey type but same family
Common minke whale (Balaenoptera acutorostrata)	Mysticete	Lunge-feeding	Fish		Ammodytidae	Ammodytes tobianus	2014				14.8864					UK waters	https://academic.oup.com/icesjms/article/68/9/1963/667144?login=true#139865820	Not exact spp. For prey type but same family
Common minke whale (Balaenoptera acutorostrata)	Mysticete	Lunge-feeding	Fish		Ammodytidae	Ammodytes tobianus	2015				9.8125					UK waters	https://academic.oup.com/icesjms/article/68/9/1963/667144?login=true#139865820	Not exact spp. For prey type but same family
Common minke whale (Balaenoptera acutorostrata)	Mysticete	Lunge-feeding	Fish		Ammodytidae	Ammodytes tobianus	2016				10.4762					UK waters	https://academic.oup.com/icesjms/article/68/9/1963/667144?login=true#139865820	Not exact spp. For prey type but same family
Common minke whale (Balaenoptera acutorostrata)	Mysticete	Lunge-feeding	Fish		Ammodytidae	Ammodytes tobianus	2017				12.2063					UK waters	https://academic.oup.com/icesjms/article/68/9/1963/667144?login=true#139865820	Not exact spp. For prey type but same family
Common minke whale (Balaenoptera acutorostrata)	Mysticete	Lunge-feeding	Fish		Ammodytidae	Ammodytes tobianus	2018				10.9167					UK waters	https://academic.oup.com/icesjms/article/68/9/1963/667144?login=true#139865820	Not exact spp. For prey type but same family
Common minke whale (Balaenoptera acutorostrata)	Mysticete	Lunge-feeding	Fish		Ammodytidae	Ammodytes tobianus	2019				10.1029					UK waters	https://academic.oup.com/icesjms/article/68/9/1963/667144?login=true#139865820	Not exact spp. For prey type but same family
Common minke whale (Balaenoptera acutorostrata)	Mysticete	Lunge-feeding	Fish		Ammodytidae	Ammodytes tobianus	2020				18.6667					UK waters	https://academic.oup.com/icesjms/article/68/9/1963/667144?login=true#139865820	Not exact spp. For prey type but same family
Common minke whale (Balaenoptera acutorostrata)	Mysticete	Lunge-feeding	Fish		Ammodytidae	Ammodytes marinus	1994				21.3333					UK waters	https://academic.oup.com/icesjms/article/68/9/1963/667144?login=true#139865820	Not exact spp. For prey type but same family
Common minke whale (Balaenoptera acutorostrata)	Mysticete	Lunge-feeding	Fish		Ammodytidae	Ammodytes marinus	1995				16.6667					UK waters	https://academic.oup.com/icesjms/article/68/9/1963/667144?login=true#139865820	Not exact spp. For prey type but same family
Common minke whale (Balaenoptera acutorostrata)	Mysticete	Lunge-feeding	Fish		Ammodytidae	Ammodytes marinus	2001				10.5					UK waters	https://academic.oup.com/icesjms/article/68/9/1963/667144?login=true#139865820	Not exact spp. For prey type but same family
Common minke whale (Balaenoptera acutorostrata)	Mysticete	Lunge-feeding	Fish		Ammodytidae	Ammodytes marinus	2002				17					UK waters	https://academic.oup.com/icesjms/article/68/9/1963/667144?login=true#139865820	Not exact spp. For prey type but same family
Common minke whale (Balaenoptera acutorostrata)	Mysticete	Lunge-feeding	Fish		Ammodytidae	Ammodytes marinus	2004				15.2368					UK waters	https://academic.oup.com/icesjms/article/68/9/1963/667144?login=true#139865820	Not exact spp. For prey type but same family
Common minke whale (Balaenoptera acutorostrata)	Mysticete	Lunge-feeding	Fish		Ammodytidae	Ammodytes marinus	2005				12.5667					UK waters	https://academic.oup.com/icesjms/article/68/9/1963/667144?login=true#139865820	Not exact spp. For prey type but same family
Common minke whale (Balaenoptera acutorostrata)	Mysticete	Lunge-feeding	Fish		Ammodytidae	Ammodytes marinus	2006				12.8571					UK waters	https://academic.oup.com/icesjms/article/68/9/1963/667144?login=true#139865820	Not exact spp. For prey type but same family
Common minke whale (Balaenoptera acutorostrata)	Mysticete	Lunge-feeding	Fish		Ammodytidae	Ammodytes marinus	2007				14.1					UK waters	https://academic.oup.com/icesjms/article/68/9/1963/667144?login=true#139865820	Not exact spp. For prey type but same family
Common minke whale (Balaenoptera acutorostrata)	Mysticete	Lunge-feeding	Fish		Ammodytidae	Ammodytes marinus	2008				12.0385					UK waters	https://academic.oup.com/icesjms/article/68/9/1963/667144?login=true#139865820	Not exact spp. For prey type but same family
Common minke whale (Balaenoptera acutorostrata)	Mysticete	Lunge-feeding	Fish		Ammodytidae	Ammodytes marinus	2009				13.625					UK waters	https://academic.oup.com/icesjms/article/68/9/1963/667144?login=true#139865820	Not exact spp. For prey type but same family
Common minke whale (Balaenoptera acutorostrata)	Mysticete	Lunge-feeding	Fish		Ammodytidae	Ammodytes marinus	2010				13.8636					UK waters	https://academic.oup.com/icesjms/article/68/9/1963/667144?login=true#139865820	Not exact spp. For prey type but same family
Common minke whale (Balaenoptera acutorostrata)	Mysticete	Lunge-feeding	Fish		Ammodytidae	Ammodytes marinus	2011				10.375					UK waters	https://academic.oup.com/icesjms/article/68/9/1963/667144?login=true#139865820	Not exact spp. For prey type but same family
Common minke whale (Balaenoptera acutorostrata)	Mysticete	Lunge-feeding	Fish		Ammodytidae	Ammodytes marinus	2012				11.3636					UK waters	https://academic.oup.com/icesjms/article/68/9/1963/667144?login=true#139865820	Not exact spp. For prey type but same family
Common minke whale (Balaenoptera acutorostrata)	Mysticete	Lunge-feeding	Fish		Ammodytidae	Ammodytes marinus	2013				9.25					UK waters	https://academic.oup.com/icesjms/article/68/9/1963/667144?login=true#139865820	Not exact spp. For prey type but same family
Common minke whale (Balaenoptera acutorostrata)	Mysticete	Lunge-feeding	Fish		Ammodytidae	Ammodytes marinus	2015				13.3077					UK waters	https://academic.oup.com/icesjms/article/68/9/1963/667144?login=true#139865820	Not exact spp. For prey type but same family
Common minke whale (Balaenoptera acutorostrata)	Mysticete	Lunge-feeding	Fish		Ammodytidae	Ammodytes marinus	2016				9.77049					UK waters	https://academic.oup.com/icesjms/article/68/9/1963/667144?login=true#139865820	Not exact spp. For prey type but same family
Common minke whale (Balaenoptera acutorostrata)	Mysticete	Lunge-feeding	Fish		Ammodytidae	Ammodytes marinus	2017				13					UK waters	https://academic.oup.com/icesjms/article/68/9/1963/667144?login=true#139865820	Not exact spp. For prey type but same family
Common minke whale (Balaenoptera acutorostrata)	Mysticete	Lunge-feeding	Fish		Ammodytidae	Ammodytes marinus	2018				17					UK waters	https://academic.oup.com/icesjms/article/68/9/1963/667144?login=true#139865820	Not exact spp. For prey type but same family
Common minke whale (Balaenoptera acutorostrata)	Mysticete	Lunge-feeding	Fish		Ammodytidae	Ammodytes marinus	2019				12					UK waters	https://academic.oup.com/icesjms/article/68/9/1963/667144?login=true#139865820	Not exact spp. For prey type but same family
Common minke whale (Balaenoptera acutorostrata)	Mysticete	Lunge-feeding	Fish	Herring	Clupeidae	Clupea harengus	1985				12.5					UK waters	https://academic.oup.com/icesjms/article/68/9/1963/667144?login=true#139865820
Common minke whale (Balaenoptera acutorostrata)	Mysticete	Lunge-feeding	Fish	Herring	Clupeidae	Clupea harengus	1987				16.1667					UK waters	https://academic.oup.com/icesjms/article/68/9/1963/667144?login=true#139865820
Common minke whale (Balaenoptera acutorostrata)	Mysticete	Lunge-feeding	Fish	Herring	Clupeidae	Clupea harengus	1988				11.6667					UK waters	https://academic.oup.com/icesjms/article/68/9/1963/667144?login=true#139865820
Common minke whale (Balaenoptera acutorostrata)	Mysticete	Lunge-feeding	Fish	Herring	Clupeidae	Clupea harengus	1989				14.6					UK waters	https://academic.oup.com/icesjms/article/68/9/1963/667144?login=true#139865820
Common minke whale (Balaenoptera acutorostrata)	Mysticete	Lunge-feeding	Fish	Herring	Clupeidae	Clupea harengus	1990				15.6667					UK waters	https://academic.oup.com/icesjms/article/68/9/1963/667144?login=true#139865820
Common minke whale (Balaenoptera acutorostrata)	Mysticete	Lunge-feeding	Fish	Herring	Clupeidae	Clupea harengus	1991				15.6					UK waters	https://academic.oup.com/icesjms/article/68/9/1963/667144?login=true#139865820
Common minke whale (Balaenoptera acutorostrata)	Mysticete	Lunge-feeding	Fish	Herring	Clupeidae	Clupea harengus	1992				12.875					UK waters	https://academic.oup.com/icesjms/article/68/9/1963/667144?login=true#139865820
Common minke whale (Balaenoptera acutorostrata)	Mysticete	Lunge-feeding	Fish	Herring	Clupeidae	Clupea harengus	1993				11.5					UK waters	https://academic.oup.com/icesjms/article/68/9/1963/667144?login=true#139865820
Common minke whale (Balaenoptera acutorostrata)	Mysticete	Lunge-feeding	Fish	Herring	Clupeidae	Clupea harengus	1994				11.913					UK waters	https://academic.oup.com/icesjms/article/68/9/1963/667144?login=true#139865820
Common minke whale (Balaenoptera acutorostrata)	Mysticete	Lunge-feeding	Fish	Herring	Clupeidae	Clupea harengus	1995				13.4615					UK waters	https://academic.oup.com/icesjms/article/68/9/1963/667144?login=true#139865820
Common minke whale (Balaenoptera acutorostrata)	Mysticete	Lunge-feeding	Fish	Herring	Clupeidae	Clupea harengus	1996				15.56					UK waters	https://academic.oup.com/icesjms/article/68/9/1963/667144?login=true#139865820
Common minke whale (Balaenoptera acutorostrata)	Mysticete	Lunge-feeding	Fish	Herring	Clupeidae	Clupea harengus	1997				11.1071					UK waters	https://academic.oup.com/icesjms/article/68/9/1963/667144?login=true#139865820
Common minke whale (Balaenoptera acutorostrata)	Mysticete	Lunge-feeding	Fish	Herring	Clupeidae	Clupea harengus	1998				11.1667					UK waters	https://academic.oup.com/icesjms/article/68/9/1963/667144?login=true#139865820
Common minke whale (Balaenoptera acutorostrata)	Mysticete	Lunge-feeding	Fish	Herring	Clupeidae	Clupea harengus	1999				10.4032					UK waters	https://academic.oup.com/icesjms/article/68/9/1963/667144?login=true#139865820
Common minke whale (Balaenoptera acutorostrata)	Mysticete	Lunge-feeding	Fish	Herring	Clupeidae	Clupea harengus	2000				13.5625					UK waters	https://academic.oup.com/icesjms/article/68/9/1963/667144?login=true#139865820
Common minke whale (Balaenoptera acutorostrata)	Mysticete	Lunge-feeding	Fish	Herring	Clupeidae	Clupea harengus	2001				15.9038					UK waters	https://academic.oup.com/icesjms/article/68/9/1963/667144?login=true#139865820
Common minke whale (Balaenoptera acutorostrata)	Mysticete	Lunge-feeding	Fish	Herring	Clupeidae	Clupea harengus	2002				12.881					UK waters	https://academic.oup.com/icesjms/article/68/9/1963/667144?login=true#139865820
Common minke whale (Balaenoptera acutorostrata)	Mysticete	Lunge-feeding	Fish	Herring	Clupeidae	Clupea harengus	2003				12.0588					UK waters	https://academic.oup.com/icesjms/article/68/9/1963/667144?login=true#139865820
Common minke whale (Balaenoptera acutorostrata)	Mysticete	Lunge-feeding	Fish	Herring	Clupeidae	Clupea harengus	2004				10.5833					UK waters	https://academic.oup.com/icesjms/article/68/9/1963/667144?login=true#139865820
Common minke whale (Balaenoptera acutorostrata)	Mysticete	Lunge-feeding	Fish	Herring	Clupeidae	Clupea harengus	2005				11.6667					UK waters	https://academic.oup.com/icesjms/article/68/9/1963/667144?login=true#139865820
Common minke whale (Balaenoptera acutorostrata)	Mysticete	Lunge-feeding	Fish	Herring	Clupeidae	Clupea harengus	2006				10.6471					UK waters	https://academic.oup.com/icesjms/article/68/9/1963/667144?login=true#139865820
Common minke whale (Balaenoptera acutorostrata)	Mysticete	Lunge-feeding	Fish	Herring	Clupeidae	Clupea harengus	2007				11.5333					UK waters	https://academic.oup.com/icesjms/article/68/9/1963/667144?login=true#139865820
Common minke whale (Balaenoptera acutorostrata)	Mysticete	Lunge-feeding	Fish	Herring	Clupeidae	Clupea harengus	2008				18.2045					UK waters	https://academic.oup.com/icesjms/article/68/9/1963/667144?login=true#139865820
Common minke whale (Balaenoptera acutorostrata)	Mysticete	Lunge-feeding	Fish	Herring	Clupeidae	Clupea harengus	2009				15.9167					UK waters	https://academic.oup.com/icesjms/article/68/9/1963/667144?login=true#139865820
Common minke whale (Balaenoptera acutorostrata)	Mysticete	Lunge-feeding	Fish	Herring	Clupeidae	Clupea harengus	2010				10.4286					UK waters	https://academic.oup.com/icesjms/article/68/9/1963/667144?login=true#139865820
Common minke whale (Balaenoptera acutorostrata)	Mysticete	Lunge-feeding	Fish	Herring	Clupeidae	Clupea harengus	2011				11.4545					UK waters	https://academic.oup.com/icesjms/article/68/9/1963/667144?login=true#139865820
Common minke whale (Balaenoptera acutorostrata)	Mysticete	Lunge-feeding	Fish	Herring	Clupeidae	Clupea harengus	2012				11.1667					UK waters	https://academic.oup.com/icesjms/article/68/9/1963/667144?login=true#139865820
Common minke whale (Balaenoptera acutorostrata)	Mysticete	Lunge-feeding	Fish	Herring	Clupeidae	Clupea harengus	2013				14.8864					UK waters	https://academic.oup.com/icesjms/article/68/9/1963/667144?login=true#139865820
Common minke whale (Balaenoptera acutorostrata)	Mysticete	Lunge-feeding	Fish	Herring	Clupeidae	Clupea harengus	2014				15.7396					UK waters	https://academic.oup.com/icesjms/article/68/9/1963/667144?login=true#139865820
Common minke whale (Balaenoptera acutorostrata)	Mysticete	Lunge-feeding	Fish	Herring	Clupeidae	Clupea harengus	2015				14.8					UK waters	https://academic.oup.com/icesjms/article/68/9/1963/667144?login=true#139865820
Common minke whale (Balaenoptera acutorostrata)	Mysticete	Lunge-feeding	Fish	Herring	Clupeidae	Clupea harengus	2016				17.6167					UK waters	https://academic.oup.com/icesjms/article/68/9/1963/667144?login=true#139865820
Common minke whale (Balaenoptera acutorostrata)	Mysticete	Lunge-feeding	Fish	Herring	Clupeidae	Clupea harengus	2017				12.5244					UK waters	https://academic.oup.com/icesjms/article/68/9/1963/667144?login=true#139865820
Common minke whale (Balaenoptera acutorostrata)	Mysticete	Lunge-feeding	Fish	Herring	Clupeidae	Clupea harengus	2018				11.375					UK waters	https://academic.oup.com/icesjms/article/68/9/1963/667144?login=true#139865820
Common minke whale (Balaenoptera acutorostrata)	Mysticete	Lunge-feeding	Fish	Herring	Clupeidae	Clupea harengus	2019				16.4167					UK waters	https://academic.oup.com/icesjms/article/68/9/1963/667144?login=true#139865820
Common minke whale (Balaenoptera acutorostrata)	Mysticete	Lunge-feeding	Fish	Atlantic Cod	Gadidae	Gadus morhua	1985				28					UK waters	https://academic.oup.com/icesjms/article/68/9/1963/667144?login=true#139865820
Common minke whale (Balaenoptera acutorostrata)	Mysticete	Lunge-feeding	Fish	Atlantic Cod	Gadidae	Gadus morhua	1987				29.3367					UK waters	https://academic.oup.com/icesjms/article/68/9/1963/667144?login=true#139865820
Common minke whale (Balaenoptera acutorostrata)	Mysticete	Lunge-feeding	Fish	Atlantic Cod	Gadidae	Gadus morhua	1988				27.8043					UK waters	https://academic.oup.com/icesjms/article/68/9/1963/667144?login=true#139865820
Common minke whale (Balaenoptera acutorostrata)	Mysticete	Lunge-feeding	Fish	Atlantic Cod	Gadidae	Gadus morhua	1989				27.3301					UK waters	https://academic.oup.com/icesjms/article/68/9/1963/667144?login=true#139865820
Common minke whale (Balaenoptera acutorostrata)	Mysticete	Lunge-feeding	Fish	Atlantic Cod	Gadidae	Gadus morhua	1990				33.0127					UK waters	https://academic.oup.com/icesjms/article/68/9/1963/667144?login=true#139865820
Common minke whale (Balaenoptera acutorostrata)	Mysticete	Lunge-feeding	Fish	Atlantic Cod	Gadidae	Gadus morhua	1991				25.1984					UK waters	https://academic.oup.com/icesjms/article/68/9/1963/667144?login=true#139865820
Common minke whale (Balaenoptera acutorostrata)	Mysticete	Lunge-feeding	Fish	Atlantic Cod	Gadidae	Gadus morhua	1992				30.4826					UK waters	https://academic.oup.com/icesjms/article/68/9/1963/667144?login=true#139865820
Common minke whale (Balaenoptera acutorostrata)	Mysticete	Lunge-feeding	Fish	Atlantic Cod	Gadidae	Gadus morhua	1993				18.3929					UK waters	https://academic.oup.com/icesjms/article/68/9/1963/667144?login=true#139865820
Common minke whale (Balaenoptera acutorostrata)	Mysticete	Lunge-feeding	Fish	Atlantic Cod	Gadidae	Gadus morhua	1994				21.4084					UK waters	https://academic.oup.com/icesjms/article/68/9/1963/667144?login=true#139865820
Common minke whale (Balaenoptera acutorostrata)	Mysticete	Lunge-feeding	Fish	Atlantic Cod	Gadidae	Gadus morhua	1995				22.6095					UK waters	https://academic.oup.com/icesjms/article/68/9/1963/667144?login=true#139865820
Common minke whale (Balaenoptera acutorostrata)	Mysticete	Lunge-feeding	Fish	Atlantic Cod	Gadidae	Gadus morhua	1996				18.2992					UK waters	https://academic.oup.com/icesjms/article/68/9/1963/667144?login=true#139865820
Common minke whale (Balaenoptera acutorostrata)	Mysticete	Lunge-feeding	Fish	Atlantic Cod	Gadidae	Gadus morhua	1997				25.4865					UK waters	https://academic.oup.com/icesjms/article/68/9/1963/667144?login=true#139865820
Common minke whale (Balaenoptera acutorostrata)	Mysticete	Lunge-feeding	Fish	Atlantic Cod	Gadidae	Gadus morhua	1998				36.1855					UK waters	https://academic.oup.com/icesjms/article/68/9/1963/667144?login=true#139865820
Common minke whale (Balaenoptera acutorostrata)	Mysticete	Lunge-feeding	Fish	Atlantic Cod	Gadidae	Gadus morhua	1999				23.2314					UK waters	https://academic.oup.com/icesjms/article/68/9/1963/667144?login=true#139865820
Common minke whale (Balaenoptera acutorostrata)	Mysticete	Lunge-feeding	Fish	Atlantic Cod	Gadidae	Gadus morhua	2000				23.3671					UK waters	https://academic.oup.com/icesjms/article/68/9/1963/667144?login=true#139865820
Common minke whale (Balaenoptera acutorostrata)	Mysticete	Lunge-feeding	Fish	Atlantic Cod	Gadidae	Gadus morhua	2001				25.5104					UK waters	https://academic.oup.com/icesjms/article/68/9/1963/667144?login=true#139865820
Common minke whale (Balaenoptera acutorostrata)	Mysticete	Lunge-feeding	Fish	Atlantic Cod	Gadidae	Gadus morhua	2002				29.8768					UK waters	https://academic.oup.com/icesjms/article/68/9/1963/667144?login=true#139865820
Common minke whale (Balaenoptera acutorostrata)	Mysticete	Lunge-feeding	Fish	Atlantic Cod	Gadidae	Gadus morhua	2003				23.4919					UK waters	https://academic.oup.com/icesjms/article/68/9/1963/667144?login=true#139865820
Common minke whale (Balaenoptera acutorostrata)	Mysticete	Lunge-feeding	Fish	Atlantic Cod	Gadidae	Gadus morhua	2004				22.699					UK waters	https://academic.oup.com/icesjms/article/68/9/1963/667144?login=true#139865820
Common minke whale (Balaenoptera acutorostrata)	Mysticete	Lunge-feeding	Fish	Atlantic Cod	Gadidae	Gadus morhua	2005				21.9597					UK waters	https://academic.oup.com/icesjms/article/68/9/1963/667144?login=true#139865820
Common minke whale (Balaenoptera acutorostrata)	Mysticete	Lunge-feeding	Fish	Atlantic Cod	Gadidae	Gadus morhua	2006				21.5966					UK waters	https://academic.oup.com/icesjms/article/68/9/1963/667144?login=true#139865820
Common minke whale (Balaenoptera acutorostrata)	Mysticete	Lunge-feeding	Fish	Atlantic Cod	Gadidae	Gadus morhua	2007				25.4628					UK waters	https://academic.oup.com/icesjms/article/68/9/1963/667144?login=true#139865820
Common minke whale (Balaenoptera acutorostrata)	Mysticete	Lunge-feeding	Fish	Atlantic Cod	Gadidae	Gadus morhua	2008				31.0914					UK waters	https://academic.oup.com/icesjms/article/68/9/1963/667144?login=true#139865820
Common minke whale (Balaenoptera acutorostrata)	Mysticete	Lunge-feeding	Fish	Atlantic Cod	Gadidae	Gadus morhua	2009				22.234					UK waters	https://academic.oup.com/icesjms/article/68/9/1963/667144?login=true#139865820
Common minke whale (Balaenoptera acutorostrata)	Mysticete	Lunge-feeding	Fish	Atlantic Cod	Gadidae	Gadus morhua	2010				26.9736					UK waters	https://academic.oup.com/icesjms/article/68/9/1963/667144?login=true#139865820
Common minke whale (Balaenoptera acutorostrata)	Mysticete	Lunge-feeding	Fish	Atlantic Cod	Gadidae	Gadus morhua	2011				32.8209					UK waters	https://academic.oup.com/icesjms/article/68/9/1963/667144?login=true#139865820
Common minke whale (Balaenoptera acutorostrata)	Mysticete	Lunge-feeding	Fish	Atlantic Cod	Gadidae	Gadus morhua	2012				29.6235					UK waters	https://academic.oup.com/icesjms/article/68/9/1963/667144?login=true#139865820
Common minke whale (Balaenoptera acutorostrata)	Mysticete	Lunge-feeding	Fish	Atlantic Cod	Gadidae	Gadus morhua	2013				22.7608					UK waters	https://academic.oup.com/icesjms/article/68/9/1963/667144?login=true#139865820
Common minke whale (Balaenoptera acutorostrata)	Mysticete	Lunge-feeding	Fish	Atlantic Cod	Gadidae	Gadus morhua	2014				30.438					UK waters	https://academic.oup.com/icesjms/article/68/9/1963/667144?login=true#139865820
Common minke whale (Balaenoptera acutorostrata)	Mysticete	Lunge-feeding	Fish	Atlantic Cod	Gadidae	Gadus morhua	2015				34.9975					UK waters	https://academic.oup.com/icesjms/article/68/9/1963/667144?login=true#139865820
Common minke whale (Balaenoptera acutorostrata)	Mysticete	Lunge-feeding	Fish	Atlantic Cod	Gadidae	Gadus morhua	2016				29.5224					UK waters	https://academic.oup.com/icesjms/article/68/9/1963/667144?login=true#139865820
Common minke whale (Balaenoptera acutorostrata)	Mysticete	Lunge-feeding	Fish	Atlantic Cod	Gadidae	Gadus morhua	2017				25.2774					UK waters	https://academic.oup.com/icesjms/article/68/9/1963/667144?login=true#139865820
Common minke whale (Balaenoptera acutorostrata)	Mysticete	Lunge-feeding	Fish	Atlantic Cod	Gadidae	Gadus morhua	2018				21.1436					UK waters	https://academic.oup.com/icesjms/article/68/9/1963/667144?login=true#139865820
Common minke whale (Balaenoptera acutorostrata)	Mysticete	Lunge-feeding	Fish	Atlantic Cod	Gadidae	Gadus morhua	2019				19.1366					UK waters	https://academic.oup.com/icesjms/article/68/9/1963/667144?login=true#139865820
Common minke whale (Balaenoptera acutorostrata)	Mysticete	Lunge-feeding	Fish	Atlantic Cod	Gadidae	Gadus morhua	2020				19					UK waters	https://academic.oup.com/icesjms/article/68/9/1963/667144?login=true#139865820
Common minke whale (Balaenoptera acutorostrata)	Mysticete	Lunge-feeding	Fish	Haddock	Gadidae	Melanogrammus aeglefinus	1985				34.2778					UK waters	https://academic.oup.com/icesjms/article/68/9/1963/667144?login=true#139865820
Common minke whale (Balaenoptera acutorostrata)	Mysticete	Lunge-feeding	Fish	Haddock	Gadidae	Melanogrammus aeglefinus	1987				26.4					UK waters	https://academic.oup.com/icesjms/article/68/9/1963/667144?login=true#139865820
Common minke whale (Balaenoptera acutorostrata)	Mysticete	Lunge-feeding	Fish	Haddock	Gadidae	Melanogrammus aeglefinus	1988				41					UK waters	https://academic.oup.com/icesjms/article/68/9/1963/667144?login=true#139865820
Common minke whale (Balaenoptera acutorostrata)	Mysticete	Lunge-feeding	Fish	Haddock	Gadidae	Melanogrammus aeglefinus	1993				19.5702					UK waters	https://academic.oup.com/icesjms/article/68/9/1963/667144?login=true#139865820
Common minke whale (Balaenoptera acutorostrata)	Mysticete	Lunge-feeding	Fish	Haddock	Gadidae	Melanogrammus aeglefinus	1994				17.7965					UK waters	https://academic.oup.com/icesjms/article/68/9/1963/667144?login=true#139865820
Common minke whale (Balaenoptera acutorostrata)	Mysticete	Lunge-feeding	Fish	Haddock	Gadidae	Melanogrammus aeglefinus	1995				23.1348					UK waters	https://academic.oup.com/icesjms/article/68/9/1963/667144?login=true#139865820
Common minke whale (Balaenoptera acutorostrata)	Mysticete	Lunge-feeding	Fish	Haddock	Gadidae	Melanogrammus aeglefinus	1996				26.0164					UK waters	https://academic.oup.com/icesjms/article/68/9/1963/667144?login=true#139865820
Common minke whale (Balaenoptera acutorostrata)	Mysticete	Lunge-feeding	Fish	Haddock	Gadidae	Melanogrammus aeglefinus	1997				27.8459					UK waters	https://academic.oup.com/icesjms/article/68/9/1963/667144?login=true#139865820
Common minke whale (Balaenoptera acutorostrata)	Mysticete	Lunge-feeding	Fish	Haddock	Gadidae	Melanogrammus aeglefinus	1998				26.6381					UK waters	https://academic.oup.com/icesjms/article/68/9/1963/667144?login=true#139865820
Common minke whale (Balaenoptera acutorostrata)	Mysticete	Lunge-feeding	Fish	Haddock	Gadidae	Melanogrammus aeglefinus	1999				19.9209					UK waters	https://academic.oup.com/icesjms/article/68/9/1963/667144?login=true#139865820
Common minke whale (Balaenoptera acutorostrata)	Mysticete	Lunge-feeding	Fish	Haddock	Gadidae	Melanogrammus aeglefinus	2000				22.886					UK waters	https://academic.oup.com/icesjms/article/68/9/1963/667144?login=true#139865820
Common minke whale (Balaenoptera acutorostrata)	Mysticete	Lunge-feeding	Fish	Haddock	Gadidae	Melanogrammus aeglefinus	2001				25.7429					UK waters	https://academic.oup.com/icesjms/article/68/9/1963/667144?login=true#139865820
Common minke whale (Balaenoptera acutorostrata)	Mysticete	Lunge-feeding	Fish	Haddock	Gadidae	Melanogrammus aeglefinus	2002				27.841					UK waters	https://academic.oup.com/icesjms/article/68/9/1963/667144?login=true#139865820
Common minke whale (Balaenoptera acutorostrata)	Mysticete	Lunge-feeding	Fish	Haddock	Gadidae	Melanogrammus aeglefinus	2003				26.7277					UK waters	https://academic.oup.com/icesjms/article/68/9/1963/667144?login=true#139865820
Common minke whale (Balaenoptera acutorostrata)	Mysticete	Lunge-feeding	Fish	Haddock	Gadidae	Melanogrammus aeglefinus	2004				25.1433					UK waters	https://academic.oup.com/icesjms/article/68/9/1963/667144?login=true#139865820
Common minke whale (Balaenoptera acutorostrata)	Mysticete	Lunge-feeding	Fish	Haddock	Gadidae	Melanogrammus aeglefinus	2005				21.1458					UK waters	https://academic.oup.com/icesjms/article/68/9/1963/667144?login=true#139865820
Common minke whale (Balaenoptera acutorostrata)	Mysticete	Lunge-feeding	Fish	Haddock	Gadidae	Melanogrammus aeglefinus	2006				23.2231					UK waters	https://academic.oup.com/icesjms/article/68/9/1963/667144?login=true#139865820
Common minke whale (Balaenoptera acutorostrata)	Mysticete	Lunge-feeding	Fish	Haddock	Gadidae	Melanogrammus aeglefinus	2007				24.4692					UK waters	https://academic.oup.com/icesjms/article/68/9/1963/667144?login=true#139865820
Common minke whale (Balaenoptera acutorostrata)	Mysticete	Lunge-feeding	Fish	Haddock	Gadidae	Melanogrammus aeglefinus	2008				28.0539					UK waters	https://academic.oup.com/icesjms/article/68/9/1963/667144?login=true#139865820
Common minke whale (Balaenoptera acutorostrata)	Mysticete	Lunge-feeding	Fish	Haddock	Gadidae	Melanogrammus aeglefinus	2009				23.068					UK waters	https://academic.oup.com/icesjms/article/68/9/1963/667144?login=true#139865820
Common minke whale (Balaenoptera acutorostrata)	Mysticete	Lunge-feeding	Fish	Haddock	Gadidae	Melanogrammus aeglefinus	2010				25.0455					UK waters	https://academic.oup.com/icesjms/article/68/9/1963/667144?login=true#139865820
Common minke whale (Balaenoptera acutorostrata)	Mysticete	Lunge-feeding	Fish	Haddock	Gadidae	Melanogrammus aeglefinus	2011				29.6352					UK waters	https://academic.oup.com/icesjms/article/68/9/1963/667144?login=true#139865820
Common minke whale (Balaenoptera acutorostrata)	Mysticete	Lunge-feeding	Fish	Haddock	Gadidae	Melanogrammus aeglefinus	2012				33.3707					UK waters	https://academic.oup.com/icesjms/article/68/9/1963/667144?login=true#139865820
Common minke whale (Balaenoptera acutorostrata)	Mysticete	Lunge-feeding	Fish	Haddock	Gadidae	Melanogrammus aeglefinus	2013				27.0932					UK waters	https://academic.oup.com/icesjms/article/68/9/1963/667144?login=true#139865820
Common minke whale (Balaenoptera acutorostrata)	Mysticete	Lunge-feeding	Fish	Haddock	Gadidae	Melanogrammus aeglefinus	2014				25.3382					UK waters	https://academic.oup.com/icesjms/article/68/9/1963/667144?login=true#139865820
Common minke whale (Balaenoptera acutorostrata)	Mysticete	Lunge-feeding	Fish	Haddock	Gadidae	Melanogrammus aeglefinus	2015				27.3966					UK waters	https://academic.oup.com/icesjms/article/68/9/1963/667144?login=true#139865820
Common minke whale (Balaenoptera acutorostrata)	Mysticete	Lunge-feeding	Fish	Haddock	Gadidae	Melanogrammus aeglefinus	2016				26.9098					UK waters	https://academic.oup.com/icesjms/article/68/9/1963/667144?login=true#139865820
Common minke whale (Balaenoptera acutorostrata)	Mysticete	Lunge-feeding	Fish	Haddock	Gadidae	Melanogrammus aeglefinus	2017				29.3233					UK waters	https://academic.oup.com/icesjms/article/68/9/1963/667144?login=true#139865820
Common minke whale (Balaenoptera acutorostrata)	Mysticete	Lunge-feeding	Fish	Haddock	Gadidae	Melanogrammus aeglefinus	2018				26.4934					UK waters	https://academic.oup.com/icesjms/article/68/9/1963/667144?login=true#139865820
Common minke whale (Balaenoptera acutorostrata)	Mysticete	Lunge-feeding	Fish	Haddock	Gadidae	Melanogrammus aeglefinus	2019				21.67					UK waters	https://academic.oup.com/icesjms/article/68/9/1963/667144?login=true#139865820
Common minke whale (Balaenoptera acutorostrata)	Mysticete	Lunge-feeding	Fish	Blue whiting	Gadidae	Micromesistius poutassou	1994				16					UK waters	https://academic.oup.com/icesjms/article/68/9/1963/667144?login=true#139865820
Common minke whale (Balaenoptera acutorostrata)	Mysticete	Lunge-feeding	Fish	Blue whiting	Gadidae	Micromesistius poutassou	1996				25.3333					UK waters	https://academic.oup.com/icesjms/article/68/9/1963/667144?login=true#139865820
Common minke whale (Balaenoptera acutorostrata)	Mysticete	Lunge-feeding	Fish	Blue whiting	Gadidae	Micromesistius poutassou	1997				28					UK waters	https://academic.oup.com/icesjms/article/68/9/1963/667144?login=true#139865820
Common minke whale (Balaenoptera acutorostrata)	Mysticete	Lunge-feeding	Fish	Blue whiting	Gadidae	Micromesistius poutassou	2000				28					UK waters	https://academic.oup.com/icesjms/article/68/9/1963/667144?login=true#139865820
Common minke whale (Balaenoptera acutorostrata)	Mysticete	Lunge-feeding	Fish	Blue whiting	Gadidae	Micromesistius poutassou	2001				21.6					UK waters	https://academic.oup.com/icesjms/article/68/9/1963/667144?login=true#139865820
Common minke whale (Balaenoptera acutorostrata)	Mysticete	Lunge-feeding	Fish	Blue whiting	Gadidae	Micromesistius poutassou	2002				25					UK waters	https://academic.oup.com/icesjms/article/68/9/1963/667144?login=true#139865820
Common minke whale (Balaenoptera acutorostrata)	Mysticete	Lunge-feeding	Fish	Blue whiting	Gadidae	Micromesistius poutassou	2004				15					UK waters	https://academic.oup.com/icesjms/article/68/9/1963/667144?login=true#139865820
Common minke whale (Balaenoptera acutorostrata)	Mysticete	Lunge-feeding	Fish	Blue whiting	Gadidae	Micromesistius poutassou	2005				20.4286					UK waters	https://academic.oup.com/icesjms/article/68/9/1963/667144?login=true#139865820
Common minke whale (Balaenoptera acutorostrata)	Mysticete	Lunge-feeding	Fish	Blue whiting	Gadidae	Micromesistius poutassou	2006				22.6429					UK waters	https://academic.oup.com/icesjms/article/68/9/1963/667144?login=true#139865820
Common minke whale (Balaenoptera acutorostrata)	Mysticete	Lunge-feeding	Fish	Blue whiting	Gadidae	Micromesistius poutassou	2007				20.625					UK waters	https://academic.oup.com/icesjms/article/68/9/1963/667144?login=true#139865820
Common minke whale (Balaenoptera acutorostrata)	Mysticete	Lunge-feeding	Fish	Blue whiting	Gadidae	Micromesistius poutassou	2008				20					UK waters	https://academic.oup.com/icesjms/article/68/9/1963/667144?login=true#139865820
Common minke whale (Balaenoptera acutorostrata)	Mysticete	Lunge-feeding	Fish	Blue whiting	Gadidae	Micromesistius poutassou	2009				21.2083					UK waters	https://academic.oup.com/icesjms/article/68/9/1963/667144?login=true#139865820
Common minke whale (Balaenoptera acutorostrata)	Mysticete	Lunge-feeding	Fish	Blue whiting	Gadidae	Micromesistius poutassou	2010				19.1467					UK waters	https://academic.oup.com/icesjms/article/68/9/1963/667144?login=true#139865820
Common minke whale (Balaenoptera acutorostrata)	Mysticete	Lunge-feeding	Fish	Blue whiting	Gadidae	Micromesistius poutassou	2011				22.4318					UK waters	https://academic.oup.com/icesjms/article/68/9/1963/667144?login=true#139865820
Common minke whale (Balaenoptera acutorostrata)	Mysticete	Lunge-feeding	Fish	Blue whiting	Gadidae	Micromesistius poutassou	2012				19.8222					UK waters	https://academic.oup.com/icesjms/article/68/9/1963/667144?login=true#139865820
Common minke whale (Balaenoptera acutorostrata)	Mysticete	Lunge-feeding	Fish	Blue whiting	Gadidae	Micromesistius poutassou	2013				18.2143					UK waters	https://academic.oup.com/icesjms/article/68/9/1963/667144?login=true#139865820
Common minke whale (Balaenoptera acutorostrata)	Mysticete	Lunge-feeding	Fish	Blue whiting	Gadidae	Micromesistius poutassou	2014				24.3529					UK waters	https://academic.oup.com/icesjms/article/68/9/1963/667144?login=true#139865820
Common minke whale (Balaenoptera acutorostrata)	Mysticete	Lunge-feeding	Fish	Blue whiting	Gadidae	Micromesistius poutassou	2015				20.0682					UK waters	https://academic.oup.com/icesjms/article/68/9/1963/667144?login=true#139865820
Common minke whale (Balaenoptera acutorostrata)	Mysticete	Lunge-feeding	Fish	Blue whiting	Gadidae	Micromesistius poutassou	2016				22.6557					UK waters	https://academic.oup.com/icesjms/article/68/9/1963/667144?login=true#139865820
Common minke whale (Balaenoptera acutorostrata)	Mysticete	Lunge-feeding	Fish	Blue whiting	Gadidae	Micromesistius poutassou	2017				26.1101					UK waters	https://academic.oup.com/icesjms/article/68/9/1963/667144?login=true#139865820
Common minke whale (Balaenoptera acutorostrata)	Mysticete	Lunge-feeding	Fish	Blue whiting	Gadidae	Micromesistius poutassou	2018				27					UK waters	https://academic.oup.com/icesjms/article/68/9/1963/667144?login=true#139865820
Common minke whale (Balaenoptera acutorostrata)	Mysticete	Lunge-feeding	Fish	Blue whiting	Gadidae	Micromesistius poutassou	2019				24.9458					UK waters	https://academic.oup.com/icesjms/article/68/9/1963/667144?login=true#139865820
Common minke whale (Balaenoptera acutorostrata)	Mysticete	Lunge-feeding	Fish	Pollock	Gadidae	Pollachius virens	1993				15					UK waters	https://academic.oup.com/icesjms/article/68/9/1963/667144?login=true#139865820
Common minke whale (Balaenoptera acutorostrata)	Mysticete	Lunge-feeding	Fish	Pollock	Gadidae	Pollachius virens	1997				24					UK waters	https://academic.oup.com/icesjms/article/68/9/1963/667144?login=true#139865820
Common minke whale (Balaenoptera acutorostrata)	Mysticete	Lunge-feeding	Fish	Pollock	Gadidae	Pollachius virens	1998				58					UK waters	https://academic.oup.com/icesjms/article/68/9/1963/667144?login=true#139865820
Common minke whale (Balaenoptera acutorostrata)	Mysticete	Lunge-feeding	Fish	Pollock	Gadidae	Pollachius virens	2000				55					UK waters	https://academic.oup.com/icesjms/article/68/9/1963/667144?login=true#139865820
Common minke whale (Balaenoptera acutorostrata)	Mysticete	Lunge-feeding	Fish	Pollock	Gadidae	Pollachius virens	2001				35.3333					UK waters	https://academic.oup.com/icesjms/article/68/9/1963/667144?login=true#139865820
Common minke whale (Balaenoptera acutorostrata)	Mysticete	Lunge-feeding	Fish	Pollock	Gadidae	Pollachius virens	2002				46.3571					UK waters	https://academic.oup.com/icesjms/article/68/9/1963/667144?login=true#139865820
Common minke whale (Balaenoptera acutorostrata)	Mysticete	Lunge-feeding	Fish	Pollock	Gadidae	Pollachius virens	2003				44.1					UK waters	https://academic.oup.com/icesjms/article/68/9/1963/667144?login=true#139865820
Common minke whale (Balaenoptera acutorostrata)	Mysticete	Lunge-feeding	Fish	Pollock	Gadidae	Pollachius virens	2006				55					UK waters	https://academic.oup.com/icesjms/article/68/9/1963/667144?login=true#139865820
Common minke whale (Balaenoptera acutorostrata)	Mysticete	Lunge-feeding	Fish	Pollock	Gadidae	Pollachius virens	2007				55					UK waters	https://academic.oup.com/icesjms/article/68/9/1963/667144?login=true#139865820
Common minke whale (Balaenoptera acutorostrata)	Mysticete	Lunge-feeding	Fish	Pollock	Gadidae	Pollachius virens	2008				25					UK waters	https://academic.oup.com/icesjms/article/68/9/1963/667144?login=true#139865820
Common minke whale (Balaenoptera acutorostrata)	Mysticete	Lunge-feeding	Fish	Pollock	Gadidae	Pollachius virens	2009				46.5					UK waters	https://academic.oup.com/icesjms/article/68/9/1963/667144?login=true#139865820
Common minke whale (Balaenoptera acutorostrata)	Mysticete	Lunge-feeding	Fish	Pollock	Gadidae	Pollachius virens	2011				34.2727					UK waters	https://academic.oup.com/icesjms/article/68/9/1963/667144?login=true#139865820
Common minke whale (Balaenoptera acutorostrata)	Mysticete	Lunge-feeding	Fish	Pollock	Gadidae	Pollachius virens	2012				43.6667					UK waters	https://academic.oup.com/icesjms/article/68/9/1963/667144?login=true#139865820
Common minke whale (Balaenoptera acutorostrata)	Mysticete	Lunge-feeding	Fish	Pollock	Gadidae	Pollachius virens	2013				30					UK waters	https://academic.oup.com/icesjms/article/68/9/1963/667144?login=true#139865820
Common minke whale (Balaenoptera acutorostrata)	Mysticete	Lunge-feeding	Fish	Pollock	Gadidae	Pollachius virens	2014				43					UK waters	https://academic.oup.com/icesjms/article/68/9/1963/667144?login=true#139865820
Common minke whale (Balaenoptera acutorostrata)	Mysticete	Lunge-feeding	Fish	Pollock	Gadidae	Pollachius virens	2015				54.25					UK waters	https://academic.oup.com/icesjms/article/68/9/1963/667144?login=true#139865820
Common minke whale (Balaenoptera acutorostrata)	Mysticete	Lunge-feeding	Fish	Pollock	Gadidae	Pollachius virens	2016				40.75					UK waters	https://academic.oup.com/icesjms/article/68/9/1963/667144?login=true#139865820
Common minke whale (Balaenoptera acutorostrata)	Mysticete	Lunge-feeding	Fish	Pollock	Gadidae	Pollachius virens	2017				50.3333					UK waters	https://academic.oup.com/icesjms/article/68/9/1963/667144?login=true#139865820
Common minke whale (Balaenoptera acutorostrata)	Mysticete	Lunge-feeding	Fish	Pollock	Gadidae	Pollachius virens	2018				24					UK waters	https://academic.oup.com/icesjms/article/68/9/1963/667144?login=true#139865820
Cuvier's beaked whale (Ziphius cavirostris)	Odontocete	Deep diver	Fish	Slickhead	Alepocephalidae	Alepocephalus sp.					13.2		30			North-Pacific	West et al. 2017	Estimated weights and lengths
Cuvier's beaked whale (Ziphius cavirostris)	Odontocete	Deep diver	Fish	Snaggletooth	Stomiidae	Borostomias sp.					21.3		38			North-Pacific	West et al. 2017	Estimated weights and lengths
Cuvier's beaked whale (Ziphius cavirostris)	Odontocete	Deep diver	Fish	Warming's lantern fish	Myctophidae	Ceratoscopelas warmingii					9.3		10.7			North-Pacific	West et al. 2017	Estimated weights and lengths
Cuvier's beaked whale (Ziphius cavirostris)	Odontocete	Deep diver	Fish	Giant grenadier	Macrouridae	Albatrossia pectoralis					25.1		2241.2			North-Pacific	West et al. 2017	Estimated weights and lengths
Cuvier's beaked whale (Ziphius cavirostris)	Odontocete	Deep diver	Cephalopods		Enoploteuthidae	Enoploteuthis sp					11.5		46			North-Pacific	West et al. 2017	Dorsal-mantle lengths,estimated lengths and weights
Cuvier's beaked whale (Ziphius cavirostris)	Odontocete	Deep diver	Cephalopods	Sharpear enope squid	Ancistrocheiridae	Ancistrocheirus lesueuri					27.3		1183			North-Pacific	West et al. 2017	Dorsal-mantle lengths,estimated lengths and weights
Cuvier's beaked whale (Ziphius cavirostris)	Odontocete	Deep diver	Cephalopods	Octopus squid	Octopoteuthidae	Octopoteuthis deletron					16.7		154.4			North-Pacific	West et al. 2017	Dorsal-mantle lengths,estimated lengths and weights
Cuvier's beaked whale (Ziphius cavirostris)	Odontocete	Deep diver	Cephalopods	Robust clubhook squid	Onychoteuthidae	Onykia robusta					28.3		1343			North-Pacific	West et al. 2017	Dorsal-mantle lengths,estimated lengths and weights
Cuvier's beaked whale (Ziphius cavirostris)	Odontocete	Deep diver	Cephalopods	Clubhook squid	Onychoteuthidae	Onykia sp					19.68		233.5			North-Pacific	West et al. 2018	Dorsal-mantle lengths,estimated lengths and weights
Cuvier's beaked whale (Ziphius cavirostris)	Odontocete	Deep diver	Cephalopods	Boreal clubhook squid	Onychoteuthidae	Onychoteuthis borealijaponica					21.9		588.5			North-Pacific	West et al. 2017	Dorsal-mantle lengths,estimated lengths and weights
Cuvier's beaked whale (Ziphius cavirostris)	Odontocete	Deep diver	Cephalopods	Hooked squid	Onychoteuthidae	Onychoteuthis sp.					13.7		96.4			North-Pacific	West et al. 2017	Dorsal-mantle lengths,estimated lengths and weights
Cuvier's beaked whale (Ziphius cavirostris)	Odontocete	Deep diver	Cephalopods	California armhook squid	Gonatidae	Gonatus californiensis					22.5		352.4			North-Pacific	West et al. 2017	Dorsal-mantle lengths,estimated lengths and weights
Cuvier's beaked whale (Ziphius cavirostris)	Odontocete	Deep diver	Cephalopods	Berry armhook squid	Gonatidae	Gonatus berryi					12.8		81.7			North-Pacific	West et al. 2017	Dorsal-mantle lengths,estimated lengths and weights
Cuvier's beaked whale (Ziphius cavirostris)	Odontocete	Deep diver	Cephalopods	Clawed armhook squid	Gonatidae	Gonatus onyx					10.3		36.2			North-Pacific	West et al. 2017	Dorsal-mantle lengths,estimated lengths and weights
Cuvier's beaked whale (Ziphius cavirostris)	Odontocete	Deep diver	Cephalopods	Fiery armhook squid	Gonatidae	Gonatus pyros					9.1		37.5			North-Pacific	West et al. 2017	Dorsal-mantle lengths,estimated lengths and weights
Cuvier's beaked whale (Ziphius cavirostris)	Odontocete	Deep diver	Cephalopods		Gonatidae	Gonatus sp.					22.6		360			North-Pacific	West et al. 2017	Dorsal-mantle lengths,estimated lengths and weights
Cuvier's beaked whale (Ziphius cavirostris)	Odontocete	Deep diver	Cephalopods		Gonatidae	Eogonatus tinro					15.3		124.1			North-Pacific	West et al. 2017	Dorsal-mantle lengths,estimated lengths and weights
Cuvier's beaked whale (Ziphius cavirostris)	Odontocete	Deep diver	Cephalopods		Gonatidae	Gonatopsis sp					31.9		1147.5			North-Pacific	West et al. 2017	Dorsal-mantle lengths,estimated lengths and weights
Cuvier's beaked whale (Ziphius cavirostris)	Odontocete	Deep diver	Cephalopods	Boreopacific armhook squid	Gonatidae	Gonatopsis borealis					24.2		563.8			North-Pacific	West et al. 2017	Dorsal-mantle lengths,estimated lengths and weights
Cuvier's beaked whale (Ziphius cavirostris)	Odontocete	Deep diver	Cephalopods	Minimal armhook squid	Gonatidae	Berryteuthis anonychus					11.2		39.9			North-Pacific	West et al. 2017	Dorsal-mantle lengths,estimated lengths and weights
Cuvier's beaked whale (Ziphius cavirostris)	Odontocete	Deep diver	Cephalopods		Histioteuthidae	Stigmatoteuthis dofleini					15.1		294.5			North-Pacific	West et al. 2017	Dorsal-mantle lengths,estimated lengths and weights
Cuvier's beaked whale (Ziphius cavirostris)	Odontocete	Deep diver	Cephalopods	Flowervase jewel squid	Histioteuthidae	Histioteuthis hoylei					13.3		226.6			North-Pacific	West et al. 2017	Dorsal-mantle lengths,estimated lengths and weights
Cuvier's beaked whale (Ziphius cavirostris)	Odontocete	Deep diver	Cephalopods	Strawberry squid	Histioteuthidae	Histioteuthis heteropsis					8.2		145.1			North-Pacific	West et al. 2017	Dorsal-mantle lengths,estimated lengths and weights
Cuvier's beaked whale (Ziphius cavirostris)	Odontocete	Deep diver	Cephalopods	Cock-eyed squid	Histioteuthidae	Histioteuthis oceani					6.4		69.6			North-Pacific	West et al. 2017	Dorsal-mantle lengths,estimated lengths and weights
Cuvier's beaked whale (Ziphius cavirostris)	Odontocete	Deep diver	Cephalopods	Cock-eyed squid	Histioteuthidae	Histioteuthis corona					17.3		376.8			North-Pacific	West et al. 2017	Dorsal-mantle lengths,estimated lengths and weights
Cuvier's beaked whale (Ziphius cavirostris)	Odontocete	Deep diver	Cephalopods		Histioteuthidae	Histioteuthis sp					20.2		489			North-Pacific	West et al. 2017	Dorsal-mantle lengths,estimated lengths and weights
Cuvier's beaked whale (Ziphius cavirostris)	Odontocete	Deep diver	Cephalopods	Purpleback flying squid	Ommastrephidae	Sthenoteuthis oualaniensis					18.6		207			North-Pacific	West et al. 2017	Dorsal-mantle lengths,estimated lengths and weights
Cuvier's beaked whale (Ziphius cavirostris)	Odontocete	Deep diver	Cephalopods	Humboldt squid	Ommastrephidae	Dosidicus gigas					37.9		1472.1			North-Pacific	West et al. 2017	Dorsal-mantle lengths,estimated lengths and weights
Cuvier's beaked whale (Ziphius cavirostris)	Odontocete	Deep diver	Cephalopods	Hawaiian flying squid	Ommastrephidae	Nototodarus hawaiiensis					19.5		203.2			North-Pacific	West et al. 2017	Dorsal-mantle lengths,estimated lengths and weights
Cuvier's beaked whale (Ziphius cavirostris)	Odontocete	Deep diver	Cephalopods		Pholidoteuthidae	Pholidoteuthis massayae					25.2		829.4			North-Pacific	West et al. 2017	Dorsal-mantle lengths,estimated lengths and weights
Cuvier's beaked whale (Ziphius cavirostris)	Odontocete	Deep diver	Cephalopods	Grimaldi scaled squid	Lepidoteuthidae	Lepidoteuthis grimaldii					46.7		1729.1			North-Pacific	West et al. 2017	Dorsal-mantle lengths,estimated lengths and weights
Cuvier's beaked whale (Ziphius cavirostris)	Odontocete	Deep diver	Cephalopods		Cycloteuthidae	Cycloteuthis sirventi					35.6		802.2			North-Pacific	West et al. 2017	Dorsal-mantle lengths,estimated lengths and weights
Cuvier's beaked whale (Ziphius cavirostris)	Odontocete	Deep diver	Cephalopods		Chiroteuthidae	Chiroteuthis calyx					16.7		233.1			North-Pacific	West et al. 2017	Dorsal-mantle lengths,estimated lengths and weights
Cuvier's beaked whale (Ziphius cavirostris)	Odontocete	Deep diver	Cephalopods		Chiroteuthidae	Grimalditeuthis bomplandii					5.9		26.7			North-Pacific	West et al. 2017	Dorsal-mantle lengths,estimated lengths and weights
Cuvier's beaked whale (Ziphius cavirostris)	Odontocete	Deep diver	Cephalopods		Mastigoteuthidae	Mastigotragus pyrodes					13.3		102.3			North-Pacific	West et al. 2017	Dorsal-mantle lengths,estimated lengths and weights
Cuvier's beaked whale (Ziphius cavirostris)	Odontocete	Deep diver	Cephalopods		Mastigoteuthidae	Magnoteuthis microlucens					13		95.4			North-Pacific	West et al. 2017	Dorsal-mantle lengths,estimated lengths and weights
Cuvier's beaked whale (Ziphius cavirostris)	Odontocete	Deep diver	Cephalopods	Glass squid	Cranchiidae	Taonius borealis					26.8		84.3			North-Pacific	West et al. 2017	Dorsal-mantle lengths,estimated lengths and weights
Cuvier's beaked whale (Ziphius cavirostris)	Odontocete	Deep diver	Cephalopods	Glass squid	Cranchiidae	Taonius belone					24.6		55			North-Pacific	West et al. 2017	Dorsal-mantle lengths,estimated lengths and weights
Cuvier's beaked whale (Ziphius cavirostris)	Odontocete	Deep diver	Cephalopods	Glass squid	Cranchiidae	Galiteuthis phyllura					46.6		69.9			North-Pacific	West et al. 2017	Dorsal-mantle lengths,estimated lengths and weights
Cuvier's beaked whale (Ziphius cavirostris)	Odontocete	Deep diver	Cephalopods	Glass squid	Cranchiidae	Galiteuthis sp					51.6		82.5			North-Pacific	West et al. 2017	Dorsal-mantle lengths,estimated lengths and weights
Cuvier's beaked whale (Ziphius cavirostris)	Odontocete	Deep diver	Cephalopods	Glass squid	Cranchiidae	Liocranchia reinhardtii					26		95.5			North-Pacific	West et al. 2017	Dorsal-mantle lengths,estimated lengths and weights
Cuvier's beaked whale (Ziphius cavirostris)	Odontocete	Deep diver	Cephalopods	Glass squid	Cranchiidae	Megalocranchia fisheri					66.8		697.2			North-Pacific	West et al. 2017	Dorsal-mantle lengths,estimated lengths and weights
Cuvier's beaked whale (Ziphius cavirostris)	Odontocete	Deep diver	Cephalopods	Glass squid	Cranchiidae	Cranchia scabra					7.9		23.5			North-Pacific	West et al. 2017	Dorsal-mantle lengths,estimated lengths and weights
Cuvier's beaked whale (Ziphius cavirostris)	Odontocete	Deep diver	Cephalopods	Glass squid	Cranchiidae	Leachia sp.					17.1		13.2			North-Pacific	West et al. 2017	Dorsal-mantle lengths,estimated lengths and weights
Cuvier's beaked whale (Ziphius cavirostris)	Odontocete	Deep diver	Cephalopods	Vampire squid	Vampyroteuthidae	Vampiroteuthis infernalis					6.9		180.6			North-Pacific	West et al. 2017	Dorsal-mantle lengths,estimated lengths and weights
Cuvier's beaked whale (Ziphius cavirostris)	Odontocete	Deep diver	Cephalopods	Pelagic octopus	Bolitaeneidae	Japatella sp					11		64.8			North-Pacific	West et al. 2017	Dorsal-mantle lengths,estimated lengths and weights
Cuvier's beaked whale (Ziphius cavirostris)	Odontocete	Deep diver	Crustaceans		Oplophoridae	Notostomus japonicus					7		43.4			North-Pacific	West et al. 2017	Carapace length,estimated weights and lengths
Cuvier's beaked whale (Ziphius cavirostris)	Odontocete	Deep diver	Crustaceans		Oplophoridae	Systellapsis sp					3.3		2.7			North-Pacific	West et al. 2017	Carapace length,estimated weights and lengths
Cuvier's beaked whale (Ziphius cavirostris)	Odontocete	Deep diver	Crustaceans	White glass shrimp	Pasiphaeidae	Pasiphaea sp					6.1		30.9			North-Pacific	West et al. 2017	Carapace length,estimated weights and lengths
Fin whale (Balaenoptera physalus)	Mysticete	Lunge-feeding	Euphausiids (krill)		Euphausiidae	Thysanoessa inermis					2.24		0.0919			St. Lawrence Estuary	Cabrol et al. 2020	Annual means, not exact spp listed in prey type but same genus
Fin whale (Balaenoptera physalus)	Mysticete	Lunge-feeding	Euphausiids (krill)		Euphausiidae	Thysanoessa inermis					3					Arctic	Falk-Petersen et al. 2000	not exact spp listed in prey type but same genus
Fin whale (Balaenoptera physalus)	Mysticete	Lunge-feeding	Euphausiids (krill)	Pacific Krill	Euphausiidae	Euphausia pacifica		300	1000							Global	Marine Species Identification Portal	Data from website
Fin whale (Balaenoptera physalus)	Mysticete	Lunge-feeding	Fish	Herring	Clupeidae	Clupea harengus					27.8		262			NA	Lawson et al. 1997	Table in papers folder
Fin whale (Balaenoptera physalus)	Mysticete	Lunge-feeding	Fish	Herring	Clupeidae	Clupea harengus	1985				12.5					UK waters	https://academic.oup.com/icesjms/article/68/9/1963/667144?login=true#139865820
Fin whale (Balaenoptera physalus)	Mysticete	Lunge-feeding	Fish	Herring	Clupeidae	Clupea harengus	1987				16.1667					UK waters	https://academic.oup.com/icesjms/article/68/9/1963/667144?login=true#139865820
Fin whale (Balaenoptera physalus)	Mysticete	Lunge-feeding	Fish	Herring	Clupeidae	Clupea harengus	1988				11.6667					UK waters	https://academic.oup.com/icesjms/article/68/9/1963/667144?login=true#139865820
Fin whale (Balaenoptera physalus)	Mysticete	Lunge-feeding	Fish	Herring	Clupeidae	Clupea harengus	1989				14.6					UK waters	https://academic.oup.com/icesjms/article/68/9/1963/667144?login=true#139865820
Fin whale (Balaenoptera physalus)	Mysticete	Lunge-feeding	Fish	Herring	Clupeidae	Clupea harengus	1990				15.6667					UK waters	https://academic.oup.com/icesjms/article/68/9/1963/667144?login=true#139865820
Fin whale (Balaenoptera physalus)	Mysticete	Lunge-feeding	Fish	Herring	Clupeidae	Clupea harengus	1991				15.6					UK waters	https://academic.oup.com/icesjms/article/68/9/1963/667144?login=true#139865820
Fin whale (Balaenoptera physalus)	Mysticete	Lunge-feeding	Fish	Herring	Clupeidae	Clupea harengus	1992				12.875					UK waters	https://academic.oup.com/icesjms/article/68/9/1963/667144?login=true#139865820
Fin whale (Balaenoptera physalus)	Mysticete	Lunge-feeding	Fish	Herring	Clupeidae	Clupea harengus	1993				11.5					UK waters	https://academic.oup.com/icesjms/article/68/9/1963/667144?login=true#139865820
Fin whale (Balaenoptera physalus)	Mysticete	Lunge-feeding	Fish	Herring	Clupeidae	Clupea harengus	1994				11.913					UK waters	https://academic.oup.com/icesjms/article/68/9/1963/667144?login=true#139865820
Fin whale (Balaenoptera physalus)	Mysticete	Lunge-feeding	Fish	Herring	Clupeidae	Clupea harengus	1995				13.4615					UK waters	https://academic.oup.com/icesjms/article/68/9/1963/667144?login=true#139865820
Fin whale (Balaenoptera physalus)	Mysticete	Lunge-feeding	Fish	Herring	Clupeidae	Clupea harengus	1996				15.56					UK waters	https://academic.oup.com/icesjms/article/68/9/1963/667144?login=true#139865820
Fin whale (Balaenoptera physalus)	Mysticete	Lunge-feeding	Fish	Herring	Clupeidae	Clupea harengus	1997				11.1071					UK waters	https://academic.oup.com/icesjms/article/68/9/1963/667144?login=true#139865820
Fin whale (Balaenoptera physalus)	Mysticete	Lunge-feeding	Fish	Herring	Clupeidae	Clupea harengus	1998				11.1667					UK waters	https://academic.oup.com/icesjms/article/68/9/1963/667144?login=true#139865820
Fin whale (Balaenoptera physalus)	Mysticete	Lunge-feeding	Fish	Herring	Clupeidae	Clupea harengus	1999				10.4032					UK waters	https://academic.oup.com/icesjms/article/68/9/1963/667144?login=true#139865820
Fin whale (Balaenoptera physalus)	Mysticete	Lunge-feeding	Fish	Herring	Clupeidae	Clupea harengus	2000				13.5625					UK waters	https://academic.oup.com/icesjms/article/68/9/1963/667144?login=true#139865820
Fin whale (Balaenoptera physalus)	Mysticete	Lunge-feeding	Fish	Herring	Clupeidae	Clupea harengus	2001				15.9038					UK waters	https://academic.oup.com/icesjms/article/68/9/1963/667144?login=true#139865820
Fin whale (Balaenoptera physalus)	Mysticete	Lunge-feeding	Fish	Herring	Clupeidae	Clupea harengus	2002				12.881					UK waters	https://academic.oup.com/icesjms/article/68/9/1963/667144?login=true#139865820
Fin whale (Balaenoptera physalus)	Mysticete	Lunge-feeding	Fish	Herring	Clupeidae	Clupea harengus	2003				12.0588					UK waters	https://academic.oup.com/icesjms/article/68/9/1963/667144?login=true#139865820
Fin whale (Balaenoptera physalus)	Mysticete	Lunge-feeding	Fish	Herring	Clupeidae	Clupea harengus	2004				10.5833					UK waters	https://academic.oup.com/icesjms/article/68/9/1963/667144?login=true#139865820
Fin whale (Balaenoptera physalus)	Mysticete	Lunge-feeding	Fish	Herring	Clupeidae	Clupea harengus	2005				11.6667					UK waters	https://academic.oup.com/icesjms/article/68/9/1963/667144?login=true#139865820
Fin whale (Balaenoptera physalus)	Mysticete	Lunge-feeding	Fish	Herring	Clupeidae	Clupea harengus	2006				10.6471					UK waters	https://academic.oup.com/icesjms/article/68/9/1963/667144?login=true#139865820
Fin whale (Balaenoptera physalus)	Mysticete	Lunge-feeding	Fish	Herring	Clupeidae	Clupea harengus	2007				11.5333					UK waters	https://academic.oup.com/icesjms/article/68/9/1963/667144?login=true#139865820
Fin whale (Balaenoptera physalus)	Mysticete	Lunge-feeding	Fish	Herring	Clupeidae	Clupea harengus	2008				18.2045					UK waters	https://academic.oup.com/icesjms/article/68/9/1963/667144?login=true#139865820
Fin whale (Balaenoptera physalus)	Mysticete	Lunge-feeding	Fish	Herring	Clupeidae	Clupea harengus	2009				15.9167					UK waters	https://academic.oup.com/icesjms/article/68/9/1963/667144?login=true#139865820
Fin whale (Balaenoptera physalus)	Mysticete	Lunge-feeding	Fish	Herring	Clupeidae	Clupea harengus	2010				10.4286					UK waters	https://academic.oup.com/icesjms/article/68/9/1963/667144?login=true#139865820
Fin whale (Balaenoptera physalus)	Mysticete	Lunge-feeding	Fish	Herring	Clupeidae	Clupea harengus	2011				11.4545					UK waters	https://academic.oup.com/icesjms/article/68/9/1963/667144?login=true#139865820
Fin whale (Balaenoptera physalus)	Mysticete	Lunge-feeding	Fish	Herring	Clupeidae	Clupea harengus	2012				11.1667					UK waters	https://academic.oup.com/icesjms/article/68/9/1963/667144?login=true#139865820
Fin whale (Balaenoptera physalus)	Mysticete	Lunge-feeding	Fish	Herring	Clupeidae	Clupea harengus	2013				14.8864					UK waters	https://academic.oup.com/icesjms/article/68/9/1963/667144?login=true#139865820
Fin whale (Balaenoptera physalus)	Mysticete	Lunge-feeding	Fish	Herring	Clupeidae	Clupea harengus	2014				15.7396					UK waters	https://academic.oup.com/icesjms/article/68/9/1963/667144?login=true#139865820
Fin whale (Balaenoptera physalus)	Mysticete	Lunge-feeding	Fish	Herring	Clupeidae	Clupea harengus	2015				14.8					UK waters	https://academic.oup.com/icesjms/article/68/9/1963/667144?login=true#139865820
Fin whale (Balaenoptera physalus)	Mysticete	Lunge-feeding	Fish	Herring	Clupeidae	Clupea harengus	2016				17.6167					UK waters	https://academic.oup.com/icesjms/article/68/9/1963/667144?login=true#139865820
Fin whale (Balaenoptera physalus)	Mysticete	Lunge-feeding	Fish	Herring	Clupeidae	Clupea harengus	2017				12.5244					UK waters	https://academic.oup.com/icesjms/article/68/9/1963/667144?login=true#139865820
Fin whale (Balaenoptera physalus)	Mysticete	Lunge-feeding	Fish	Herring	Clupeidae	Clupea harengus	2018				11.375					UK waters	https://academic.oup.com/icesjms/article/68/9/1963/667144?login=true#139865820
Fin whale (Balaenoptera physalus)	Mysticete	Lunge-feeding	Fish	Herring	Clupeidae	Clupea harengus	2019				16.4167					UK waters	https://academic.oup.com/icesjms/article/68/9/1963/667144?login=true#139865820
Fin whale (Balaenoptera physalus)	Mysticete	Lunge-feeding	Euphausiids (krill)	Northern Krill	Euphausiidae	Meganyctiphanes norvegica		400	1500							Global	Marine Species Identification Portal	Data from website
Fin whale (Balaenoptera physalus)	Mysticete	Lunge-feeding	Euphausiids (krill)	Northern Krill	Euphausiidae	Meganyctiphanes norvegica					3.3		0.3243			St. Lawrence Estuary	Cabrol et al. 2019	Annual means
Fin whale (Balaenoptera physalus)	Mysticete	Lunge-feeding	Euphausiids (krill)	Northern Krill	Euphausiidae	Meganyctiphanes norvegica					4.5					Arctic	Falk-Petersen et al. 2000
Fin whale (Balaenoptera physalus)	Mysticete	Lunge-feeding	Fish	Capelin	Osmeridae	Mallotus villosus					12.6		15.9			NA	Lawson et al. 1997	Table in papers document
Fin whale (Balaenoptera physalus)	Mysticete	Lunge-feeding	Fish	Capelin	Osmeridae	Mallotus villosus					10.18		5.9			Alaska	Van Pelt et al. 1997
Fin whale (Balaenoptera physalus)	Mysticete	Lunge-feeding	Fish	Pacific sand lace	Ammodytidae	Ammodytes hexapterus					12.3		7.9			Alaska	Van Pelt et al. 1997	Not exact spp. For prey type but same family
Fin whale (Balaenoptera physalus)	Mysticete	Lunge-feeding	Fish		Ammodytidae	Ammodytes	1985				17					UK waters	https://academic.oup.com/icesjms/article/68/9/1963/667144?login=true#139865820	Not exact spp. For prey type but same family
Fin whale (Balaenoptera physalus)	Mysticete	Lunge-feeding	Fish		Ammodytidae	Ammodytes	1990				19.2381					UK waters	https://academic.oup.com/icesjms/article/68/9/1963/667144?login=true#139865820	Not exact spp. For prey type but same family
Fin whale (Balaenoptera physalus)	Mysticete	Lunge-feeding	Fish		Ammodytidae	Ammodytes	1992				19.9565					UK waters	https://academic.oup.com/icesjms/article/68/9/1963/667144?login=true#139865820	Not exact spp. For prey type but same family
Fin whale (Balaenoptera physalus)	Mysticete	Lunge-feeding	Fish		Ammodytidae	Ammodytes	1993				16.3571					UK waters	https://academic.oup.com/icesjms/article/68/9/1963/667144?login=true#139865820	Not exact spp. For prey type but same family
Fin whale (Balaenoptera physalus)	Mysticete	Lunge-feeding	Fish		Ammodytidae	Ammodytes	1994				17.5789					UK waters	https://academic.oup.com/icesjms/article/68/9/1963/667144?login=true#139865820	Not exact spp. For prey type but same family
Fin whale (Balaenoptera physalus)	Mysticete	Lunge-feeding	Fish		Ammodytidae	Ammodytes	1995				16.3421					UK waters	https://academic.oup.com/icesjms/article/68/9/1963/667144?login=true#139865820	Not exact spp. For prey type but same family
Fin whale (Balaenoptera physalus)	Mysticete	Lunge-feeding	Fish		Ammodytidae	Ammodytes	1996				13.8431					UK waters	https://academic.oup.com/icesjms/article/68/9/1963/667144?login=true#139865820	Not exact spp. For prey type but same family
Fin whale (Balaenoptera physalus)	Mysticete	Lunge-feeding	Fish		Ammodytidae	Ammodytes	1997				15.4					UK waters	https://academic.oup.com/icesjms/article/68/9/1963/667144?login=true#139865820	Not exact spp. For prey type but same family
Fin whale (Balaenoptera physalus)	Mysticete	Lunge-feeding	Fish		Ammodytidae	Ammodytes	1998				20.9375					UK waters	https://academic.oup.com/icesjms/article/68/9/1963/667144?login=true#139865820	Not exact spp. For prey type but same family
Fin whale (Balaenoptera physalus)	Mysticete	Lunge-feeding	Fish		Ammodytidae	Ammodytes	1999				14.9098					UK waters	https://academic.oup.com/icesjms/article/68/9/1963/667144?login=true#139865820	Not exact spp. For prey type but same family
Fin whale (Balaenoptera physalus)	Mysticete	Lunge-feeding	Fish		Ammodytidae	Ammodytes	2000				10.8333					UK waters	https://academic.oup.com/icesjms/article/68/9/1963/667144?login=true#139865820	Not exact spp. For prey type but same family
Fin whale (Balaenoptera physalus)	Mysticete	Lunge-feeding	Fish		Ammodytidae	Ammodytes	2001				9.69231					UK waters	https://academic.oup.com/icesjms/article/68/9/1963/667144?login=true#139865820	Not exact spp. For prey type but same family
Fin whale (Balaenoptera physalus)	Mysticete	Lunge-feeding	Fish		Ammodytidae	Ammodytes	2002				15.2203					UK waters	https://academic.oup.com/icesjms/article/68/9/1963/667144?login=true#139865820	Not exact spp. For prey type but same family
Fin whale (Balaenoptera physalus)	Mysticete	Lunge-feeding	Fish		Ammodytidae	Ammodytes	2003				14.9444					UK waters	https://academic.oup.com/icesjms/article/68/9/1963/667144?login=true#139865820	Not exact spp. For prey type but same family
Fin whale (Balaenoptera physalus)	Mysticete	Lunge-feeding	Fish		Ammodytidae	Ammodytes	2004				12.625					UK waters	https://academic.oup.com/icesjms/article/68/9/1963/667144?login=true#139865820	Not exact spp. For prey type but same family
Fin whale (Balaenoptera physalus)	Mysticete	Lunge-feeding	Fish		Ammodytidae	Ammodytes	2005				11.85					UK waters	https://academic.oup.com/icesjms/article/68/9/1963/667144?login=true#139865820	Not exact spp. For prey type but same family
Fin whale (Balaenoptera physalus)	Mysticete	Lunge-feeding	Fish		Ammodytidae	Ammodytes	2006				13.7273					UK waters	https://academic.oup.com/icesjms/article/68/9/1963/667144?login=true#139865820	Not exact spp. For prey type but same family
Fin whale (Balaenoptera physalus)	Mysticete	Lunge-feeding	Fish		Ammodytidae	Ammodytes	2008				7.77778					UK waters	https://academic.oup.com/icesjms/article/68/9/1963/667144?login=true#139865820	Not exact spp. For prey type but same family
Fin whale (Balaenoptera physalus)	Mysticete	Lunge-feeding	Fish		Ammodytidae	Ammodytes	2009				10.2					UK waters	https://academic.oup.com/icesjms/article/68/9/1963/667144?login=true#139865820	Not exact spp. For prey type but same family
Fin whale (Balaenoptera physalus)	Mysticete	Lunge-feeding	Fish		Ammodytidae	Ammodytes	2010				14.2778					UK waters	https://academic.oup.com/icesjms/article/68/9/1963/667144?login=true#139865820	Not exact spp. For prey type but same family
Fin whale (Balaenoptera physalus)	Mysticete	Lunge-feeding	Fish		Ammodytidae	Ammodytes	2011				14.2632					UK waters	https://academic.oup.com/icesjms/article/68/9/1963/667144?login=true#139865820	Not exact spp. For prey type but same family
Fin whale (Balaenoptera physalus)	Mysticete	Lunge-feeding	Fish		Ammodytidae	Ammodytes	2012				11.375					UK waters	https://academic.oup.com/icesjms/article/68/9/1963/667144?login=true#139865820	Not exact spp. For prey type but same family
Fin whale (Balaenoptera physalus)	Mysticete	Lunge-feeding	Fish		Ammodytidae	Ammodytes	2013				14.3111					UK waters	https://academic.oup.com/icesjms/article/68/9/1963/667144?login=true#139865820	Not exact spp. For prey type but same family
Fin whale (Balaenoptera physalus)	Mysticete	Lunge-feeding	Fish		Ammodytidae	Ammodytes	2014				9.95918					UK waters	https://academic.oup.com/icesjms/article/68/9/1963/667144?login=true#139865820	Not exact spp. For prey type but same family
Fin whale (Balaenoptera physalus)	Mysticete	Lunge-feeding	Fish		Ammodytidae	Ammodytes	2015				11.3846					UK waters	https://academic.oup.com/icesjms/article/68/9/1963/667144?login=true#139865820	Not exact spp. For prey type but same family
Fin whale (Balaenoptera physalus)	Mysticete	Lunge-feeding	Fish		Ammodytidae	Ammodytes	2016				10.55					UK waters	https://academic.oup.com/icesjms/article/68/9/1963/667144?login=true#139865820	Not exact spp. For prey type but same family
Fin whale (Balaenoptera physalus)	Mysticete	Lunge-feeding	Fish		Ammodytidae	Ammodytes	2017				11.3333					UK waters	https://academic.oup.com/icesjms/article/68/9/1963/667144?login=true#139865820	Not exact spp. For prey type but same family
Fin whale (Balaenoptera physalus)	Mysticete	Lunge-feeding	Fish		Ammodytidae	Ammodytes	2018				12.6744					UK waters	https://academic.oup.com/icesjms/article/68/9/1963/667144?login=true#139865820	Not exact spp. For prey type but same family
Fin whale (Balaenoptera physalus)	Mysticete	Lunge-feeding	Fish		Ammodytidae	Ammodytes	2019				10.5312					UK waters	https://academic.oup.com/icesjms/article/68/9/1963/667144?login=true#139865820	Not exact spp. For prey type but same family
Fin whale (Balaenoptera physalus)	Mysticete	Lunge-feeding	Fish		Ammodytidae		1987				17.3636					UK waters	https://academic.oup.com/icesjms/article/68/9/1963/667144?login=true#139865820	Not exact spp. For prey type but same family
Fin whale (Balaenoptera physalus)	Mysticete	Lunge-feeding	Fish		Ammodytidae		1988				16.5					UK waters	https://academic.oup.com/icesjms/article/68/9/1963/667144?login=true#139865820	Not exact spp. For prey type but same family
Fin whale (Balaenoptera physalus)	Mysticete	Lunge-feeding	Fish		Ammodytidae		1989				25.8571					UK waters	https://academic.oup.com/icesjms/article/68/9/1963/667144?login=true#139865820	Not exact spp. For prey type but same family
Fin whale (Balaenoptera physalus)	Mysticete	Lunge-feeding	Fish		Ammodytidae		1990				17.3333					UK waters	https://academic.oup.com/icesjms/article/68/9/1963/667144?login=true#139865820	Not exact spp. For prey type but same family
Fin whale (Balaenoptera physalus)	Mysticete	Lunge-feeding	Fish		Ammodytidae		1991				18.9091					UK waters	https://academic.oup.com/icesjms/article/68/9/1963/667144?login=true#139865820	Not exact spp. For prey type but same family
Fin whale (Balaenoptera physalus)	Mysticete	Lunge-feeding	Fish		Ammodytidae		1993				15.8125					UK waters	https://academic.oup.com/icesjms/article/68/9/1963/667144?login=true#139865820	Not exact spp. For prey type but same family
Fin whale (Balaenoptera physalus)	Mysticete	Lunge-feeding	Fish		Ammodytidae		1994				17.6812					UK waters	https://academic.oup.com/icesjms/article/68/9/1963/667144?login=true#139865820	Not exact spp. For prey type but same family
Fin whale (Balaenoptera physalus)	Mysticete	Lunge-feeding	Fish		Ammodytidae		1995				14.3478					UK waters	https://academic.oup.com/icesjms/article/68/9/1963/667144?login=true#139865820	Not exact spp. For prey type but same family
Fin whale (Balaenoptera physalus)	Mysticete	Lunge-feeding	Fish		Ammodytidae		1996				12.381					UK waters	https://academic.oup.com/icesjms/article/68/9/1963/667144?login=true#139865820	Not exact spp. For prey type but same family
Fin whale (Balaenoptera physalus)	Mysticete	Lunge-feeding	Fish		Ammodytidae		1997				11.7879					UK waters	https://academic.oup.com/icesjms/article/68/9/1963/667144?login=true#139865820	Not exact spp. For prey type but same family
Fin whale (Balaenoptera physalus)	Mysticete	Lunge-feeding	Fish		Ammodytidae		1998				13.6562					UK waters	https://academic.oup.com/icesjms/article/68/9/1963/667144?login=true#139865820	Not exact spp. For prey type but same family
Fin whale (Balaenoptera physalus)	Mysticete	Lunge-feeding	Fish		Ammodytidae		1999				16.6383					UK waters	https://academic.oup.com/icesjms/article/68/9/1963/667144?login=true#139865820	Not exact spp. For prey type but same family
Fin whale (Balaenoptera physalus)	Mysticete	Lunge-feeding	Fish		Ammodytidae		2000				18.6642					UK waters	https://academic.oup.com/icesjms/article/68/9/1963/667144?login=true#139865820	Not exact spp. For prey type but same family
Fin whale (Balaenoptera physalus)	Mysticete	Lunge-feeding	Fish		Ammodytidae		2001				17					UK waters	https://academic.oup.com/icesjms/article/68/9/1963/667144?login=true#139865820	Not exact spp. For prey type but same family
Fin whale (Balaenoptera physalus)	Mysticete	Lunge-feeding	Fish		Ammodytidae		2002				12					UK waters	https://academic.oup.com/icesjms/article/68/9/1963/667144?login=true#139865820	Not exact spp. For prey type but same family
Fin whale (Balaenoptera physalus)	Mysticete	Lunge-feeding	Fish		Ammodytidae		2007				6					UK waters	https://academic.oup.com/icesjms/article/68/9/1963/667144?login=true#139865820	Not exact spp. For prey type but same family
Fin whale (Balaenoptera physalus)	Mysticete	Lunge-feeding	Fish		Ammodytidae		2011				28.8571					UK waters	https://academic.oup.com/icesjms/article/68/9/1963/667144?login=true#139865820	Not exact spp. For prey type but same family
Fin whale (Balaenoptera physalus)	Mysticete	Lunge-feeding	Fish		Ammodytidae		2012				24.75					UK waters	https://academic.oup.com/icesjms/article/68/9/1963/667144?login=true#139865820	Not exact spp. For prey type but same family
Fin whale (Balaenoptera physalus)	Mysticete	Lunge-feeding	Fish		Ammodytidae		2013				7.16667					UK waters	https://academic.oup.com/icesjms/article/68/9/1963/667144?login=true#139865820	Not exact spp. For prey type but same family
Fin whale (Balaenoptera physalus)	Mysticete	Lunge-feeding	Fish		Ammodytidae		2014				8.75					UK waters	https://academic.oup.com/icesjms/article/68/9/1963/667144?login=true#139865820	Not exact spp. For prey type but same family
Fin whale (Balaenoptera physalus)	Mysticete	Lunge-feeding	Fish		Ammodytidae		2016				4					UK waters	https://academic.oup.com/icesjms/article/68/9/1963/667144?login=true#139865820	Not exact spp. For prey type but same family
Fin whale (Balaenoptera physalus)	Mysticete	Lunge-feeding	Fish		Ammodytidae		2017				5.5					UK waters	https://academic.oup.com/icesjms/article/68/9/1963/667144?login=true#139865820	Not exact spp. For prey type but same family
Fin whale (Balaenoptera physalus)	Mysticete	Lunge-feeding	Fish		Ammodytidae		2018				8					UK waters	https://academic.oup.com/icesjms/article/68/9/1963/667144?login=true#139865820	Not exact spp. For prey type but same family
Fin whale (Balaenoptera physalus)	Mysticete	Lunge-feeding	Fish		Ammodytidae		2019				8					UK waters	https://academic.oup.com/icesjms/article/68/9/1963/667144?login=true#139865820	Not exact spp. For prey type but same family
Fin whale (Balaenoptera physalus)	Mysticete	Lunge-feeding	Fish		Ammodytidae		2020				5					UK waters	https://academic.oup.com/icesjms/article/68/9/1963/667144?login=true#139865820	Not exact spp. For prey type but same family
Fin whale (Balaenoptera physalus)	Mysticete	Lunge-feeding	Fish		Ammodytidae	Ammodytes tobianus	2001				7					UK waters	https://academic.oup.com/icesjms/article/68/9/1963/667144?login=true#139865820	Not exact spp. For prey type but same family
Fin whale (Balaenoptera physalus)	Mysticete	Lunge-feeding	Fish		Ammodytidae	Ammodytes tobianus	2002				7.04167					UK waters	https://academic.oup.com/icesjms/article/68/9/1963/667144?login=true#139865820	Not exact spp. For prey type but same family
Fin whale (Balaenoptera physalus)	Mysticete	Lunge-feeding	Fish		Ammodytidae	Ammodytes tobianus	2003				10.8621					UK waters	https://academic.oup.com/icesjms/article/68/9/1963/667144?login=true#139865820	Not exact spp. For prey type but same family
Fin whale (Balaenoptera physalus)	Mysticete	Lunge-feeding	Fish		Ammodytidae	Ammodytes tobianus	2004				9.58065					UK waters	https://academic.oup.com/icesjms/article/68/9/1963/667144?login=true#139865820	Not exact spp. For prey type but same family
Fin whale (Balaenoptera physalus)	Mysticete	Lunge-feeding	Fish		Ammodytidae	Ammodytes tobianus	2005				8.96875					UK waters	https://academic.oup.com/icesjms/article/68/9/1963/667144?login=true#139865820	Not exact spp. For prey type but same family
Fin whale (Balaenoptera physalus)	Mysticete	Lunge-feeding	Fish		Ammodytidae	Ammodytes tobianus	2006				11.0652					UK waters	https://academic.oup.com/icesjms/article/68/9/1963/667144?login=true#139865820	Not exact spp. For prey type but same family
Fin whale (Balaenoptera physalus)	Mysticete	Lunge-feeding	Fish		Ammodytidae	Ammodytes tobianus	2007				15.7869					UK waters	https://academic.oup.com/icesjms/article/68/9/1963/667144?login=true#139865820	Not exact spp. For prey type but same family
Fin whale (Balaenoptera physalus)	Mysticete	Lunge-feeding	Fish		Ammodytidae	Ammodytes tobianus	2008				13.4615					UK waters	https://academic.oup.com/icesjms/article/68/9/1963/667144?login=true#139865820	Not exact spp. For prey type but same family
Fin whale (Balaenoptera physalus)	Mysticete	Lunge-feeding	Fish		Ammodytidae	Ammodytes tobianus	2009				14.4118					UK waters	https://academic.oup.com/icesjms/article/68/9/1963/667144?login=true#139865820	Not exact spp. For prey type but same family
Fin whale (Balaenoptera physalus)	Mysticete	Lunge-feeding	Fish		Ammodytidae	Ammodytes tobianus	2010				10.9667					UK waters	https://academic.oup.com/icesjms/article/68/9/1963/667144?login=true#139865820	Not exact spp. For prey type but same family
Fin whale (Balaenoptera physalus)	Mysticete	Lunge-feeding	Fish		Ammodytidae	Ammodytes tobianus	2011				15.5					UK waters	https://academic.oup.com/icesjms/article/68/9/1963/667144?login=true#139865820	Not exact spp. For prey type but same family
Fin whale (Balaenoptera physalus)	Mysticete	Lunge-feeding	Fish		Ammodytidae	Ammodytes tobianus	2012				9.64286					UK waters	https://academic.oup.com/icesjms/article/68/9/1963/667144?login=true#139865820	Not exact spp. For prey type but same family
Fin whale (Balaenoptera physalus)	Mysticete	Lunge-feeding	Fish		Ammodytidae	Ammodytes tobianus	2013				13.8846					UK waters	https://academic.oup.com/icesjms/article/68/9/1963/667144?login=true#139865820	Not exact spp. For prey type but same family
Fin whale (Balaenoptera physalus)	Mysticete	Lunge-feeding	Fish		Ammodytidae	Ammodytes tobianus	2014				14.8864					UK waters	https://academic.oup.com/icesjms/article/68/9/1963/667144?login=true#139865820	Not exact spp. For prey type but same family
Fin whale (Balaenoptera physalus)	Mysticete	Lunge-feeding	Fish		Ammodytidae	Ammodytes tobianus	2015				9.8125					UK waters	https://academic.oup.com/icesjms/article/68/9/1963/667144?login=true#139865820	Not exact spp. For prey type but same family
Fin whale (Balaenoptera physalus)	Mysticete	Lunge-feeding	Fish		Ammodytidae	Ammodytes tobianus	2016				10.4762					UK waters	https://academic.oup.com/icesjms/article/68/9/1963/667144?login=true#139865820	Not exact spp. For prey type but same family
Fin whale (Balaenoptera physalus)	Mysticete	Lunge-feeding	Fish		Ammodytidae	Ammodytes tobianus	2017				12.2063					UK waters	https://academic.oup.com/icesjms/article/68/9/1963/667144?login=true#139865820	Not exact spp. For prey type but same family
Fin whale (Balaenoptera physalus)	Mysticete	Lunge-feeding	Fish		Ammodytidae	Ammodytes tobianus	2018				10.9167					UK waters	https://academic.oup.com/icesjms/article/68/9/1963/667144?login=true#139865820	Not exact spp. For prey type but same family
Fin whale (Balaenoptera physalus)	Mysticete	Lunge-feeding	Fish		Ammodytidae	Ammodytes tobianus	2019				10.1029					UK waters	https://academic.oup.com/icesjms/article/68/9/1963/667144?login=true#139865820	Not exact spp. For prey type but same family
Fin whale (Balaenoptera physalus)	Mysticete	Lunge-feeding	Fish		Ammodytidae	Ammodytes tobianus	2020				18.6667					UK waters	https://academic.oup.com/icesjms/article/68/9/1963/667144?login=true#139865820	Not exact spp. For prey type but same family
Fin whale (Balaenoptera physalus)	Mysticete	Lunge-feeding	Fish		Ammodytidae	Ammodytes marinus	1994				21.3333					UK waters	https://academic.oup.com/icesjms/article/68/9/1963/667144?login=true#139865820	Not exact spp. For prey type but same family
Fin whale (Balaenoptera physalus)	Mysticete	Lunge-feeding	Fish		Ammodytidae	Ammodytes marinus	1995				16.6667					UK waters	https://academic.oup.com/icesjms/article/68/9/1963/667144?login=true#139865820	Not exact spp. For prey type but same family
Fin whale (Balaenoptera physalus)	Mysticete	Lunge-feeding	Fish		Ammodytidae	Ammodytes marinus	2001				10.5					UK waters	https://academic.oup.com/icesjms/article/68/9/1963/667144?login=true#139865820	Not exact spp. For prey type but same family
Fin whale (Balaenoptera physalus)	Mysticete	Lunge-feeding	Fish		Ammodytidae	Ammodytes marinus	2002				17					UK waters	https://academic.oup.com/icesjms/article/68/9/1963/667144?login=true#139865820	Not exact spp. For prey type but same family
Fin whale (Balaenoptera physalus)	Mysticete	Lunge-feeding	Fish		Ammodytidae	Ammodytes marinus	2004				15.2368					UK waters	https://academic.oup.com/icesjms/article/68/9/1963/667144?login=true#139865820	Not exact spp. For prey type but same family
Fin whale (Balaenoptera physalus)	Mysticete	Lunge-feeding	Fish		Ammodytidae	Ammodytes marinus	2005				12.5667					UK waters	https://academic.oup.com/icesjms/article/68/9/1963/667144?login=true#139865820	Not exact spp. For prey type but same family
Fin whale (Balaenoptera physalus)	Mysticete	Lunge-feeding	Fish		Ammodytidae	Ammodytes marinus	2006				12.8571					UK waters	https://academic.oup.com/icesjms/article/68/9/1963/667144?login=true#139865820	Not exact spp. For prey type but same family
Fin whale (Balaenoptera physalus)	Mysticete	Lunge-feeding	Fish		Ammodytidae	Ammodytes marinus	2007				14.1					UK waters	https://academic.oup.com/icesjms/article/68/9/1963/667144?login=true#139865820	Not exact spp. For prey type but same family
Fin whale (Balaenoptera physalus)	Mysticete	Lunge-feeding	Fish		Ammodytidae	Ammodytes marinus	2008				12.0385					UK waters	https://academic.oup.com/icesjms/article/68/9/1963/667144?login=true#139865820	Not exact spp. For prey type but same family
Fin whale (Balaenoptera physalus)	Mysticete	Lunge-feeding	Fish		Ammodytidae	Ammodytes marinus	2009				13.625					UK waters	https://academic.oup.com/icesjms/article/68/9/1963/667144?login=true#139865820	Not exact spp. For prey type but same family
Fin whale (Balaenoptera physalus)	Mysticete	Lunge-feeding	Fish		Ammodytidae	Ammodytes marinus	2010				13.8636					UK waters	https://academic.oup.com/icesjms/article/68/9/1963/667144?login=true#139865820	Not exact spp. For prey type but same family
Fin whale (Balaenoptera physalus)	Mysticete	Lunge-feeding	Fish		Ammodytidae	Ammodytes marinus	2011				10.375					UK waters	https://academic.oup.com/icesjms/article/68/9/1963/667144?login=true#139865820	Not exact spp. For prey type but same family
Fin whale (Balaenoptera physalus)	Mysticete	Lunge-feeding	Fish		Ammodytidae	Ammodytes marinus	2012				11.3636					UK waters	https://academic.oup.com/icesjms/article/68/9/1963/667144?login=true#139865820	Not exact spp. For prey type but same family
Fin whale (Balaenoptera physalus)	Mysticete	Lunge-feeding	Fish		Ammodytidae	Ammodytes marinus	2013				9.25					UK waters	https://academic.oup.com/icesjms/article/68/9/1963/667144?login=true#139865820	Not exact spp. For prey type but same family
Fin whale (Balaenoptera physalus)	Mysticete	Lunge-feeding	Fish		Ammodytidae	Ammodytes marinus	2015				13.3077					UK waters	https://academic.oup.com/icesjms/article/68/9/1963/667144?login=true#139865820	Not exact spp. For prey type but same family
Fin whale (Balaenoptera physalus)	Mysticete	Lunge-feeding	Fish		Ammodytidae	Ammodytes marinus	2016				9.77049					UK waters	https://academic.oup.com/icesjms/article/68/9/1963/667144?login=true#139865820	Not exact spp. For prey type but same family
Fin whale (Balaenoptera physalus)	Mysticete	Lunge-feeding	Fish		Ammodytidae	Ammodytes marinus	2017				13					UK waters	https://academic.oup.com/icesjms/article/68/9/1963/667144?login=true#139865820	Not exact spp. For prey type but same family
Fin whale (Balaenoptera physalus)	Mysticete	Lunge-feeding	Fish		Ammodytidae	Ammodytes marinus	2018				17					UK waters	https://academic.oup.com/icesjms/article/68/9/1963/667144?login=true#139865820	Not exact spp. For prey type but same family
Fin whale (Balaenoptera physalus)	Mysticete	Lunge-feeding	Fish		Ammodytidae	Ammodytes marinus	2019				12					UK waters	https://academic.oup.com/icesjms/article/68/9/1963/667144?login=true#139865820	Not exact spp. For prey type but same family
Harbour porpoise (Phocoena phocoena)	Odontocete	Epipelagic diver	Fish	Capelin	Osmeridae	Mallotus villosus					12.6		15.9			NA	Lawson et al. 1997	Table in papers document
Harbour porpoise (Phocoena phocoena)	Odontocete	Epipelagic diver	Fish	Capelin	Osmeridae	Mallotus villosus					10.18		5.9			Alaska	Van Pelt et al. 1997
Harbour porpoise (Phocoena phocoena)	Odontocete	Epipelagic diver	Fish	Herring	Clupeidae	Clupea harengus	1985				12.5					UK waters	https://academic.oup.com/icesjms/article/68/9/1963/667144?login=true#139865820
Harbour porpoise (Phocoena phocoena)	Odontocete	Epipelagic diver	Fish	Herring	Clupeidae	Clupea harengus	1987				16.1667					UK waters	https://academic.oup.com/icesjms/article/68/9/1963/667144?login=true#139865820
Harbour porpoise (Phocoena phocoena)	Odontocete	Epipelagic diver	Fish	Herring	Clupeidae	Clupea harengus	1988				11.6667					UK waters	https://academic.oup.com/icesjms/article/68/9/1963/667144?login=true#139865820
Harbour porpoise (Phocoena phocoena)	Odontocete	Epipelagic diver	Fish	Herring	Clupeidae	Clupea harengus	1989				14.6					UK waters	https://academic.oup.com/icesjms/article/68/9/1963/667144?login=true#139865820
Harbour porpoise (Phocoena phocoena)	Odontocete	Epipelagic diver	Fish	Herring	Clupeidae	Clupea harengus	1990				15.6667					UK waters	https://academic.oup.com/icesjms/article/68/9/1963/667144?login=true#139865820
Harbour porpoise (Phocoena phocoena)	Odontocete	Epipelagic diver	Fish	Herring	Clupeidae	Clupea harengus	1991				15.6					UK waters	https://academic.oup.com/icesjms/article/68/9/1963/667144?login=true#139865820
Harbour porpoise (Phocoena phocoena)	Odontocete	Epipelagic diver	Fish	Herring	Clupeidae	Clupea harengus	1992				12.875					UK waters	https://academic.oup.com/icesjms/article/68/9/1963/667144?login=true#139865820
Harbour porpoise (Phocoena phocoena)	Odontocete	Epipelagic diver	Fish	Herring	Clupeidae	Clupea harengus	1993				11.5					UK waters	https://academic.oup.com/icesjms/article/68/9/1963/667144?login=true#139865820
Harbour porpoise (Phocoena phocoena)	Odontocete	Epipelagic diver	Fish	Herring	Clupeidae	Clupea harengus	1994				11.913					UK waters	https://academic.oup.com/icesjms/article/68/9/1963/667144?login=true#139865820
Harbour porpoise (Phocoena phocoena)	Odontocete	Epipelagic diver	Fish	Herring	Clupeidae	Clupea harengus	1995				13.4615					UK waters	https://academic.oup.com/icesjms/article/68/9/1963/667144?login=true#139865820
Harbour porpoise (Phocoena phocoena)	Odontocete	Epipelagic diver	Fish	Herring	Clupeidae	Clupea harengus	1996				15.56					UK waters	https://academic.oup.com/icesjms/article/68/9/1963/667144?login=true#139865820
Harbour porpoise (Phocoena phocoena)	Odontocete	Epipelagic diver	Fish	Herring	Clupeidae	Clupea harengus	1997				11.1071					UK waters	https://academic.oup.com/icesjms/article/68/9/1963/667144?login=true#139865820
Harbour porpoise (Phocoena phocoena)	Odontocete	Epipelagic diver	Fish	Herring	Clupeidae	Clupea harengus	1998				11.1667					UK waters	https://academic.oup.com/icesjms/article/68/9/1963/667144?login=true#139865820
Harbour porpoise (Phocoena phocoena)	Odontocete	Epipelagic diver	Fish	Herring	Clupeidae	Clupea harengus	1999				10.4032					UK waters	https://academic.oup.com/icesjms/article/68/9/1963/667144?login=true#139865820
Harbour porpoise (Phocoena phocoena)	Odontocete	Epipelagic diver	Fish	Herring	Clupeidae	Clupea harengus	2000				13.5625					UK waters	https://academic.oup.com/icesjms/article/68/9/1963/667144?login=true#139865820
Harbour porpoise (Phocoena phocoena)	Odontocete	Epipelagic diver	Fish	Herring	Clupeidae	Clupea harengus	2001				15.9038					UK waters	https://academic.oup.com/icesjms/article/68/9/1963/667144?login=true#139865820
Harbour porpoise (Phocoena phocoena)	Odontocete	Epipelagic diver	Fish	Herring	Clupeidae	Clupea harengus	2002				12.881					UK waters	https://academic.oup.com/icesjms/article/68/9/1963/667144?login=true#139865820
Harbour porpoise (Phocoena phocoena)	Odontocete	Epipelagic diver	Fish	Herring	Clupeidae	Clupea harengus	2003				12.0588					UK waters	https://academic.oup.com/icesjms/article/68/9/1963/667144?login=true#139865820
Harbour porpoise (Phocoena phocoena)	Odontocete	Epipelagic diver	Fish	Herring	Clupeidae	Clupea harengus	2004				10.5833					UK waters	https://academic.oup.com/icesjms/article/68/9/1963/667144?login=true#139865820
Harbour porpoise (Phocoena phocoena)	Odontocete	Epipelagic diver	Fish	Herring	Clupeidae	Clupea harengus	2005				11.6667					UK waters	https://academic.oup.com/icesjms/article/68/9/1963/667144?login=true#139865820
Harbour porpoise (Phocoena phocoena)	Odontocete	Epipelagic diver	Fish	Herring	Clupeidae	Clupea harengus	2006				10.6471					UK waters	https://academic.oup.com/icesjms/article/68/9/1963/667144?login=true#139865820
Harbour porpoise (Phocoena phocoena)	Odontocete	Epipelagic diver	Fish	Herring	Clupeidae	Clupea harengus	2007				11.5333					UK waters	https://academic.oup.com/icesjms/article/68/9/1963/667144?login=true#139865820
Harbour porpoise (Phocoena phocoena)	Odontocete	Epipelagic diver	Fish	Herring	Clupeidae	Clupea harengus	2008				18.2045					UK waters	https://academic.oup.com/icesjms/article/68/9/1963/667144?login=true#139865820
Harbour porpoise (Phocoena phocoena)	Odontocete	Epipelagic diver	Fish	Herring	Clupeidae	Clupea harengus	2009				15.9167					UK waters	https://academic.oup.com/icesjms/article/68/9/1963/667144?login=true#139865820
Harbour porpoise (Phocoena phocoena)	Odontocete	Epipelagic diver	Fish	Herring	Clupeidae	Clupea harengus	2010				10.4286					UK waters	https://academic.oup.com/icesjms/article/68/9/1963/667144?login=true#139865820
Harbour porpoise (Phocoena phocoena)	Odontocete	Epipelagic diver	Fish	Herring	Clupeidae	Clupea harengus	2011				11.4545					UK waters	https://academic.oup.com/icesjms/article/68/9/1963/667144?login=true#139865820
Harbour porpoise (Phocoena phocoena)	Odontocete	Epipelagic diver	Fish	Herring	Clupeidae	Clupea harengus	2012				11.1667					UK waters	https://academic.oup.com/icesjms/article/68/9/1963/667144?login=true#139865820
Harbour porpoise (Phocoena phocoena)	Odontocete	Epipelagic diver	Fish	Herring	Clupeidae	Clupea harengus	2013				14.8864					UK waters	https://academic.oup.com/icesjms/article/68/9/1963/667144?login=true#139865820
Harbour porpoise (Phocoena phocoena)	Odontocete	Epipelagic diver	Fish	Herring	Clupeidae	Clupea harengus	2014				15.7396					UK waters	https://academic.oup.com/icesjms/article/68/9/1963/667144?login=true#139865820
Harbour porpoise (Phocoena phocoena)	Odontocete	Epipelagic diver	Fish	Herring	Clupeidae	Clupea harengus	2015				14.8					UK waters	https://academic.oup.com/icesjms/article/68/9/1963/667144?login=true#139865820
Harbour porpoise (Phocoena phocoena)	Odontocete	Epipelagic diver	Fish	Herring	Clupeidae	Clupea harengus	2016				17.6167					UK waters	https://academic.oup.com/icesjms/article/68/9/1963/667144?login=true#139865820
Harbour porpoise (Phocoena phocoena)	Odontocete	Epipelagic diver	Fish	Herring	Clupeidae	Clupea harengus	2017				12.5244					UK waters	https://academic.oup.com/icesjms/article/68/9/1963/667144?login=true#139865820
Harbour porpoise (Phocoena phocoena)	Odontocete	Epipelagic diver	Fish	Herring	Clupeidae	Clupea harengus	2018				11.375					UK waters	https://academic.oup.com/icesjms/article/68/9/1963/667144?login=true#139865820
Harbour porpoise (Phocoena phocoena)	Odontocete	Epipelagic diver	Fish	Herring	Clupeidae	Clupea harengus	2019				16.4167					UK waters	https://academic.oup.com/icesjms/article/68/9/1963/667144?login=true#139865820
Harbour porpoise (Phocoena phocoena)	Odontocete	Epipelagic diver	Fish	Mackerel	Scombridae	Scomber scombrus	1985				27.6667					UK waters	https://academic.oup.com/icesjms/article/68/9/1963/667144?login=true#139865820
Harbour porpoise (Phocoena phocoena)	Odontocete	Epipelagic diver	Fish	Mackerel	Scombridae	Scomber scombrus	1987				29.2					UK waters	https://academic.oup.com/icesjms/article/68/9/1963/667144?login=true#139865820
Harbour porpoise (Phocoena phocoena)	Odontocete	Epipelagic diver	Fish	Mackerel	Scombridae	Scomber scombrus	1988				26.5					UK waters	https://academic.oup.com/icesjms/article/68/9/1963/667144?login=true#139865820
Harbour porpoise (Phocoena phocoena)	Odontocete	Epipelagic diver	Fish	Mackerel	Scombridae	Scomber scombrus	1989				31					UK waters	https://academic.oup.com/icesjms/article/68/9/1963/667144?login=true#139865820
Harbour porpoise (Phocoena phocoena)	Odontocete	Epipelagic diver	Fish	Mackerel	Scombridae	Scomber scombrus	1990				33.5					UK waters	https://academic.oup.com/icesjms/article/68/9/1963/667144?login=true#139865820
Harbour porpoise (Phocoena phocoena)	Odontocete	Epipelagic diver	Fish	Mackerel	Scombridae	Scomber scombrus	1991				38					UK waters	https://academic.oup.com/icesjms/article/68/9/1963/667144?login=true#139865820
Harbour porpoise (Phocoena phocoena)	Odontocete	Epipelagic diver	Fish	Mackerel	Scombridae	Scomber scombrus	1992				32.3333					UK waters	https://academic.oup.com/icesjms/article/68/9/1963/667144?login=true#139865820
Harbour porpoise (Phocoena phocoena)	Odontocete	Epipelagic diver	Fish	Mackerel	Scombridae	Scomber scombrus	1993				33					UK waters	https://academic.oup.com/icesjms/article/68/9/1963/667144?login=true#139865820
Harbour porpoise (Phocoena phocoena)	Odontocete	Epipelagic diver	Fish	Mackerel	Scombridae	Scomber scombrus	1994				27.5					UK waters	https://academic.oup.com/icesjms/article/68/9/1963/667144?login=true#139865820
Harbour porpoise (Phocoena phocoena)	Odontocete	Epipelagic diver	Fish	Mackerel	Scombridae	Scomber scombrus	1995				28.4286					UK waters	https://academic.oup.com/icesjms/article/68/9/1963/667144?login=true#139865820
Harbour porpoise (Phocoena phocoena)	Odontocete	Epipelagic diver	Fish	Mackerel	Scombridae	Scomber scombrus	1996				30.3333					UK waters	https://academic.oup.com/icesjms/article/68/9/1963/667144?login=true#139865820
Harbour porpoise (Phocoena phocoena)	Odontocete	Epipelagic diver	Fish	Mackerel	Scombridae	Scomber scombrus	1997				29					UK waters	https://academic.oup.com/icesjms/article/68/9/1963/667144?login=true#139865820
Harbour porpoise (Phocoena phocoena)	Odontocete	Epipelagic diver	Fish	Mackerel	Scombridae	Scomber scombrus	1998				33					UK waters	https://academic.oup.com/icesjms/article/68/9/1963/667144?login=true#139865820
Harbour porpoise (Phocoena phocoena)	Odontocete	Epipelagic diver	Fish	Mackerel	Scombridae	Scomber scombrus	1999				15.0833					UK waters	https://academic.oup.com/icesjms/article/68/9/1963/667144?login=true#139865820
Harbour porpoise (Phocoena phocoena)	Odontocete	Epipelagic diver	Fish	Mackerel	Scombridae	Scomber scombrus	2000				29.3333					UK waters	https://academic.oup.com/icesjms/article/68/9/1963/667144?login=true#139865820
Harbour porpoise (Phocoena phocoena)	Odontocete	Epipelagic diver	Fish	Mackerel	Scombridae	Scomber scombrus	2001				31					UK waters	https://academic.oup.com/icesjms/article/68/9/1963/667144?login=true#139865820
Harbour porpoise (Phocoena phocoena)	Odontocete	Epipelagic diver	Fish	Mackerel	Scombridae	Scomber scombrus	2002				30.6923					UK waters	https://academic.oup.com/icesjms/article/68/9/1963/667144?login=true#139865820
Harbour porpoise (Phocoena phocoena)	Odontocete	Epipelagic diver	Fish	Mackerel	Scombridae	Scomber scombrus	2003				27.2857					UK waters	https://academic.oup.com/icesjms/article/68/9/1963/667144?login=true#139865820
Harbour porpoise (Phocoena phocoena)	Odontocete	Epipelagic diver	Fish	Mackerel	Scombridae	Scomber scombrus	2004				24.4444					UK waters	https://academic.oup.com/icesjms/article/68/9/1963/667144?login=true#139865820
Harbour porpoise (Phocoena phocoena)	Odontocete	Epipelagic diver	Fish	Mackerel	Scombridae	Scomber scombrus	2005				28.3333					UK waters	https://academic.oup.com/icesjms/article/68/9/1963/667144?login=true#139865820
Harbour porpoise (Phocoena phocoena)	Odontocete	Epipelagic diver	Fish	Mackerel	Scombridae	Scomber scombrus	2006				25.4					UK waters	https://academic.oup.com/icesjms/article/68/9/1963/667144?login=true#139865820
Harbour porpoise (Phocoena phocoena)	Odontocete	Epipelagic diver	Fish	Mackerel	Scombridae	Scomber scombrus	2007				25.3077					UK waters	https://academic.oup.com/icesjms/article/68/9/1963/667144?login=true#139865820
Harbour porpoise (Phocoena phocoena)	Odontocete	Epipelagic diver	Fish	Mackerel	Scombridae	Scomber scombrus	2008				29.3					UK waters	https://academic.oup.com/icesjms/article/68/9/1963/667144?login=true#139865820
Harbour porpoise (Phocoena phocoena)	Odontocete	Epipelagic diver	Fish	Mackerel	Scombridae	Scomber scombrus	2009				22.1111					UK waters	https://academic.oup.com/icesjms/article/68/9/1963/667144?login=true#139865820
Harbour porpoise (Phocoena phocoena)	Odontocete	Epipelagic diver	Fish	Mackerel	Scombridae	Scomber scombrus	2010				24.6667					UK waters	https://academic.oup.com/icesjms/article/68/9/1963/667144?login=true#139865820
Harbour porpoise (Phocoena phocoena)	Odontocete	Epipelagic diver	Fish	Mackerel	Scombridae	Scomber scombrus	2011				25.2414					UK waters	https://academic.oup.com/icesjms/article/68/9/1963/667144?login=true#139865820
Harbour porpoise (Phocoena phocoena)	Odontocete	Epipelagic diver	Fish	Mackerel	Scombridae	Scomber scombrus	2012				23					UK waters	https://academic.oup.com/icesjms/article/68/9/1963/667144?login=true#139865820
Harbour porpoise (Phocoena phocoena)	Odontocete	Epipelagic diver	Fish	Mackerel	Scombridae	Scomber scombrus	2013				26.4468					UK waters	https://academic.oup.com/icesjms/article/68/9/1963/667144?login=true#139865820
Harbour porpoise (Phocoena phocoena)	Odontocete	Epipelagic diver	Fish	Mackerel	Scombridae	Scomber scombrus	2014				23.3636					UK waters	https://academic.oup.com/icesjms/article/68/9/1963/667144?login=true#139865820
Harbour porpoise (Phocoena phocoena)	Odontocete	Epipelagic diver	Fish	Mackerel	Scombridae	Scomber scombrus	2015				22.1875					UK waters	https://academic.oup.com/icesjms/article/68/9/1963/667144?login=true#139865820
Harbour porpoise (Phocoena phocoena)	Odontocete	Epipelagic diver	Fish	Mackerel	Scombridae	Scomber scombrus	2016				23.25					UK waters	https://academic.oup.com/icesjms/article/68/9/1963/667144?login=true#139865820
Harbour porpoise (Phocoena phocoena)	Odontocete	Epipelagic diver	Fish	Mackerel	Scombridae	Scomber scombrus	2017				26.0625					UK waters	https://academic.oup.com/icesjms/article/68/9/1963/667144?login=true#139865820
Harbour porpoise (Phocoena phocoena)	Odontocete	Epipelagic diver	Fish	Mackerel	Scombridae	Scomber scombrus	2018				29.3333					UK waters	https://academic.oup.com/icesjms/article/68/9/1963/667144?login=true#139865820
Harbour porpoise (Phocoena phocoena)	Odontocete	Epipelagic diver	Fish	Mackerel	Scombridae	Scomber scombrus	2019				26.5789					UK waters	https://academic.oup.com/icesjms/article/68/9/1963/667144?login=true#139865820
Harbour porpoise (Phocoena phocoena)	Odontocete	Epipelagic diver	Fish	Atlantic Cod	Gadidae	Gadus morhua	1985				28					UK waters	https://academic.oup.com/icesjms/article/68/9/1963/667144?login=true#139865820
Harbour porpoise (Phocoena phocoena)	Odontocete	Epipelagic diver	Fish	Atlantic Cod	Gadidae	Gadus morhua	1987				29.3367					UK waters	https://academic.oup.com/icesjms/article/68/9/1963/667144?login=true#139865820
Harbour porpoise (Phocoena phocoena)	Odontocete	Epipelagic diver	Fish	Atlantic Cod	Gadidae	Gadus morhua	1988				27.8043					UK waters	https://academic.oup.com/icesjms/article/68/9/1963/667144?login=true#139865820
Harbour porpoise (Phocoena phocoena)	Odontocete	Epipelagic diver	Fish	Atlantic Cod	Gadidae	Gadus morhua	1989				27.3301					UK waters	https://academic.oup.com/icesjms/article/68/9/1963/667144?login=true#139865820
Harbour porpoise (Phocoena phocoena)	Odontocete	Epipelagic diver	Fish	Atlantic Cod	Gadidae	Gadus morhua	1990				33.0127					UK waters	https://academic.oup.com/icesjms/article/68/9/1963/667144?login=true#139865820
Harbour porpoise (Phocoena phocoena)	Odontocete	Epipelagic diver	Fish	Atlantic Cod	Gadidae	Gadus morhua	1991				25.1984					UK waters	https://academic.oup.com/icesjms/article/68/9/1963/667144?login=true#139865820
Harbour porpoise (Phocoena phocoena)	Odontocete	Epipelagic diver	Fish	Atlantic Cod	Gadidae	Gadus morhua	1992				30.4826					UK waters	https://academic.oup.com/icesjms/article/68/9/1963/667144?login=true#139865820
Harbour porpoise (Phocoena phocoena)	Odontocete	Epipelagic diver	Fish	Atlantic Cod	Gadidae	Gadus morhua	1993				18.3929					UK waters	https://academic.oup.com/icesjms/article/68/9/1963/667144?login=true#139865820
Harbour porpoise (Phocoena phocoena)	Odontocete	Epipelagic diver	Fish	Atlantic Cod	Gadidae	Gadus morhua	1994				21.4084					UK waters	https://academic.oup.com/icesjms/article/68/9/1963/667144?login=true#139865820
Harbour porpoise (Phocoena phocoena)	Odontocete	Epipelagic diver	Fish	Atlantic Cod	Gadidae	Gadus morhua	1995				22.6095					UK waters	https://academic.oup.com/icesjms/article/68/9/1963/667144?login=true#139865820
Harbour porpoise (Phocoena phocoena)	Odontocete	Epipelagic diver	Fish	Atlantic Cod	Gadidae	Gadus morhua	1996				18.2992					UK waters	https://academic.oup.com/icesjms/article/68/9/1963/667144?login=true#139865820
Harbour porpoise (Phocoena phocoena)	Odontocete	Epipelagic diver	Fish	Atlantic Cod	Gadidae	Gadus morhua	1997				25.4865					UK waters	https://academic.oup.com/icesjms/article/68/9/1963/667144?login=true#139865820
Harbour porpoise (Phocoena phocoena)	Odontocete	Epipelagic diver	Fish	Atlantic Cod	Gadidae	Gadus morhua	1998				36.1855					UK waters	https://academic.oup.com/icesjms/article/68/9/1963/667144?login=true#139865820
Harbour porpoise (Phocoena phocoena)	Odontocete	Epipelagic diver	Fish	Atlantic Cod	Gadidae	Gadus morhua	1999				23.2314					UK waters	https://academic.oup.com/icesjms/article/68/9/1963/667144?login=true#139865820
Harbour porpoise (Phocoena phocoena)	Odontocete	Epipelagic diver	Fish	Atlantic Cod	Gadidae	Gadus morhua	2000				23.3671					UK waters	https://academic.oup.com/icesjms/article/68/9/1963/667144?login=true#139865820
Harbour porpoise (Phocoena phocoena)	Odontocete	Epipelagic diver	Fish	Atlantic Cod	Gadidae	Gadus morhua	2001				25.5104					UK waters	https://academic.oup.com/icesjms/article/68/9/1963/667144?login=true#139865820
Harbour porpoise (Phocoena phocoena)	Odontocete	Epipelagic diver	Fish	Atlantic Cod	Gadidae	Gadus morhua	2002				29.8768					UK waters	https://academic.oup.com/icesjms/article/68/9/1963/667144?login=true#139865820
Harbour porpoise (Phocoena phocoena)	Odontocete	Epipelagic diver	Fish	Atlantic Cod	Gadidae	Gadus morhua	2003				23.4919					UK waters	https://academic.oup.com/icesjms/article/68/9/1963/667144?login=true#139865820
Harbour porpoise (Phocoena phocoena)	Odontocete	Epipelagic diver	Fish	Atlantic Cod	Gadidae	Gadus morhua	2004				22.699					UK waters	https://academic.oup.com/icesjms/article/68/9/1963/667144?login=true#139865820
Harbour porpoise (Phocoena phocoena)	Odontocete	Epipelagic diver	Fish	Atlantic Cod	Gadidae	Gadus morhua	2005				21.9597					UK waters	https://academic.oup.com/icesjms/article/68/9/1963/667144?login=true#139865820
Harbour porpoise (Phocoena phocoena)	Odontocete	Epipelagic diver	Fish	Atlantic Cod	Gadidae	Gadus morhua	2006				21.5966					UK waters	https://academic.oup.com/icesjms/article/68/9/1963/667144?login=true#139865820
Harbour porpoise (Phocoena phocoena)	Odontocete	Epipelagic diver	Fish	Atlantic Cod	Gadidae	Gadus morhua	2007				25.4628					UK waters	https://academic.oup.com/icesjms/article/68/9/1963/667144?login=true#139865820
Harbour porpoise (Phocoena phocoena)	Odontocete	Epipelagic diver	Fish	Atlantic Cod	Gadidae	Gadus morhua	2008				31.0914					UK waters	https://academic.oup.com/icesjms/article/68/9/1963/667144?login=true#139865820
Harbour porpoise (Phocoena phocoena)	Odontocete	Epipelagic diver	Fish	Atlantic Cod	Gadidae	Gadus morhua	2009				22.234					UK waters	https://academic.oup.com/icesjms/article/68/9/1963/667144?login=true#139865820
Harbour porpoise (Phocoena phocoena)	Odontocete	Epipelagic diver	Fish	Atlantic Cod	Gadidae	Gadus morhua	2010				26.9736					UK waters	https://academic.oup.com/icesjms/article/68/9/1963/667144?login=true#139865820
Harbour porpoise (Phocoena phocoena)	Odontocete	Epipelagic diver	Fish	Atlantic Cod	Gadidae	Gadus morhua	2011				32.8209					UK waters	https://academic.oup.com/icesjms/article/68/9/1963/667144?login=true#139865820
Harbour porpoise (Phocoena phocoena)	Odontocete	Epipelagic diver	Fish	Atlantic Cod	Gadidae	Gadus morhua	2012				29.6235					UK waters	https://academic.oup.com/icesjms/article/68/9/1963/667144?login=true#139865820
Harbour porpoise (Phocoena phocoena)	Odontocete	Epipelagic diver	Fish	Atlantic Cod	Gadidae	Gadus morhua	2013				22.7608					UK waters	https://academic.oup.com/icesjms/article/68/9/1963/667144?login=true#139865820
Harbour porpoise (Phocoena phocoena)	Odontocete	Epipelagic diver	Fish	Atlantic Cod	Gadidae	Gadus morhua	2014				30.438					UK waters	https://academic.oup.com/icesjms/article/68/9/1963/667144?login=true#139865820
Harbour porpoise (Phocoena phocoena)	Odontocete	Epipelagic diver	Fish	Atlantic Cod	Gadidae	Gadus morhua	2015				34.9975					UK waters	https://academic.oup.com/icesjms/article/68/9/1963/667144?login=true#139865820
Harbour porpoise (Phocoena phocoena)	Odontocete	Epipelagic diver	Fish	Atlantic Cod	Gadidae	Gadus morhua	2016				29.5224					UK waters	https://academic.oup.com/icesjms/article/68/9/1963/667144?login=true#139865820
Harbour porpoise (Phocoena phocoena)	Odontocete	Epipelagic diver	Fish	Atlantic Cod	Gadidae	Gadus morhua	2017				25.2774					UK waters	https://academic.oup.com/icesjms/article/68/9/1963/667144?login=true#139865820
Harbour porpoise (Phocoena phocoena)	Odontocete	Epipelagic diver	Fish	Atlantic Cod	Gadidae	Gadus morhua	2018				21.1436					UK waters	https://academic.oup.com/icesjms/article/68/9/1963/667144?login=true#139865820
Harbour porpoise (Phocoena phocoena)	Odontocete	Epipelagic diver	Fish	Atlantic Cod	Gadidae	Gadus morhua	2019				19.1366					UK waters	https://academic.oup.com/icesjms/article/68/9/1963/667144?login=true#139865820
Harbour porpoise (Phocoena phocoena)	Odontocete	Epipelagic diver	Fish	Atlantic Cod	Gadidae	Gadus morhua	2020				19					UK waters	https://academic.oup.com/icesjms/article/68/9/1963/667144?login=true#139865820
Harbour porpoise (Phocoena phocoena)	Odontocete	Epipelagic diver	Fish	Pacific sand lace	Ammodytidae	Ammodytes hexapterus					12.3		7.9			Alaska	Van Pelt et al. 1997	Not exact spp. For prey type but same family
Harbour porpoise (Phocoena phocoena)	Odontocete	Epipelagic diver	Fish		Ammodytidae	Ammodytes	1985				17					UK waters	https://academic.oup.com/icesjms/article/68/9/1963/667144?login=true#139865820	Not exact spp. For prey type but same family
Harbour porpoise (Phocoena phocoena)	Odontocete	Epipelagic diver	Fish		Ammodytidae	Ammodytes	1990				19.2381					UK waters	https://academic.oup.com/icesjms/article/68/9/1963/667144?login=true#139865820	Not exact spp. For prey type but same family
Harbour porpoise (Phocoena phocoena)	Odontocete	Epipelagic diver	Fish		Ammodytidae	Ammodytes	1992				19.9565					UK waters	https://academic.oup.com/icesjms/article/68/9/1963/667144?login=true#139865820	Not exact spp. For prey type but same family
Harbour porpoise (Phocoena phocoena)	Odontocete	Epipelagic diver	Fish		Ammodytidae	Ammodytes	1993				16.3571					UK waters	https://academic.oup.com/icesjms/article/68/9/1963/667144?login=true#139865820	Not exact spp. For prey type but same family
Harbour porpoise (Phocoena phocoena)	Odontocete	Epipelagic diver	Fish		Ammodytidae	Ammodytes	1994				17.5789					UK waters	https://academic.oup.com/icesjms/article/68/9/1963/667144?login=true#139865820	Not exact spp. For prey type but same family
Harbour porpoise (Phocoena phocoena)	Odontocete	Epipelagic diver	Fish		Ammodytidae	Ammodytes	1995				16.3421					UK waters	https://academic.oup.com/icesjms/article/68/9/1963/667144?login=true#139865820	Not exact spp. For prey type but same family
Harbour porpoise (Phocoena phocoena)	Odontocete	Epipelagic diver	Fish		Ammodytidae	Ammodytes	1996				13.8431					UK waters	https://academic.oup.com/icesjms/article/68/9/1963/667144?login=true#139865820	Not exact spp. For prey type but same family
Harbour porpoise (Phocoena phocoena)	Odontocete	Epipelagic diver	Fish		Ammodytidae	Ammodytes	1997				15.4					UK waters	https://academic.oup.com/icesjms/article/68/9/1963/667144?login=true#139865820	Not exact spp. For prey type but same family
Harbour porpoise (Phocoena phocoena)	Odontocete	Epipelagic diver	Fish		Ammodytidae	Ammodytes	1998				20.9375					UK waters	https://academic.oup.com/icesjms/article/68/9/1963/667144?login=true#139865820	Not exact spp. For prey type but same family
Harbour porpoise (Phocoena phocoena)	Odontocete	Epipelagic diver	Fish		Ammodytidae	Ammodytes	1999				14.9098					UK waters	https://academic.oup.com/icesjms/article/68/9/1963/667144?login=true#139865820	Not exact spp. For prey type but same family
Harbour porpoise (Phocoena phocoena)	Odontocete	Epipelagic diver	Fish		Ammodytidae	Ammodytes	2000				10.8333					UK waters	https://academic.oup.com/icesjms/article/68/9/1963/667144?login=true#139865820	Not exact spp. For prey type but same family
Harbour porpoise (Phocoena phocoena)	Odontocete	Epipelagic diver	Fish		Ammodytidae	Ammodytes	2001				9.69231					UK waters	https://academic.oup.com/icesjms/article/68/9/1963/667144?login=true#139865820	Not exact spp. For prey type but same family
Harbour porpoise (Phocoena phocoena)	Odontocete	Epipelagic diver	Fish		Ammodytidae	Ammodytes	2002				15.2203					UK waters	https://academic.oup.com/icesjms/article/68/9/1963/667144?login=true#139865820	Not exact spp. For prey type but same family
Harbour porpoise (Phocoena phocoena)	Odontocete	Epipelagic diver	Fish		Ammodytidae	Ammodytes	2003				14.9444					UK waters	https://academic.oup.com/icesjms/article/68/9/1963/667144?login=true#139865820	Not exact spp. For prey type but same family
Harbour porpoise (Phocoena phocoena)	Odontocete	Epipelagic diver	Fish		Ammodytidae	Ammodytes	2004				12.625					UK waters	https://academic.oup.com/icesjms/article/68/9/1963/667144?login=true#139865820	Not exact spp. For prey type but same family
Harbour porpoise (Phocoena phocoena)	Odontocete	Epipelagic diver	Fish		Ammodytidae	Ammodytes	2005				11.85					UK waters	https://academic.oup.com/icesjms/article/68/9/1963/667144?login=true#139865820	Not exact spp. For prey type but same family
Harbour porpoise (Phocoena phocoena)	Odontocete	Epipelagic diver	Fish		Ammodytidae	Ammodytes	2006				13.7273					UK waters	https://academic.oup.com/icesjms/article/68/9/1963/667144?login=true#139865820	Not exact spp. For prey type but same family
Harbour porpoise (Phocoena phocoena)	Odontocete	Epipelagic diver	Fish		Ammodytidae	Ammodytes	2008				7.77778					UK waters	https://academic.oup.com/icesjms/article/68/9/1963/667144?login=true#139865820	Not exact spp. For prey type but same family
Harbour porpoise (Phocoena phocoena)	Odontocete	Epipelagic diver	Fish		Ammodytidae	Ammodytes	2009				10.2					UK waters	https://academic.oup.com/icesjms/article/68/9/1963/667144?login=true#139865820	Not exact spp. For prey type but same family
Harbour porpoise (Phocoena phocoena)	Odontocete	Epipelagic diver	Fish		Ammodytidae	Ammodytes	2010				14.2778					UK waters	https://academic.oup.com/icesjms/article/68/9/1963/667144?login=true#139865820	Not exact spp. For prey type but same family
Harbour porpoise (Phocoena phocoena)	Odontocete	Epipelagic diver	Fish		Ammodytidae	Ammodytes	2011				14.2632					UK waters	https://academic.oup.com/icesjms/article/68/9/1963/667144?login=true#139865820	Not exact spp. For prey type but same family
Harbour porpoise (Phocoena phocoena)	Odontocete	Epipelagic diver	Fish		Ammodytidae	Ammodytes	2012				11.375					UK waters	https://academic.oup.com/icesjms/article/68/9/1963/667144?login=true#139865820	Not exact spp. For prey type but same family
Harbour porpoise (Phocoena phocoena)	Odontocete	Epipelagic diver	Fish		Ammodytidae	Ammodytes	2013				14.3111					UK waters	https://academic.oup.com/icesjms/article/68/9/1963/667144?login=true#139865820	Not exact spp. For prey type but same family
Harbour porpoise (Phocoena phocoena)	Odontocete	Epipelagic diver	Fish		Ammodytidae	Ammodytes	2014				9.95918					UK waters	https://academic.oup.com/icesjms/article/68/9/1963/667144?login=true#139865820	Not exact spp. For prey type but same family
Harbour porpoise (Phocoena phocoena)	Odontocete	Epipelagic diver	Fish		Ammodytidae	Ammodytes	2015				11.3846					UK waters	https://academic.oup.com/icesjms/article/68/9/1963/667144?login=true#139865820	Not exact spp. For prey type but same family
Harbour porpoise (Phocoena phocoena)	Odontocete	Epipelagic diver	Fish		Ammodytidae	Ammodytes	2016				10.55					UK waters	https://academic.oup.com/icesjms/article/68/9/1963/667144?login=true#139865820	Not exact spp. For prey type but same family
Harbour porpoise (Phocoena phocoena)	Odontocete	Epipelagic diver	Fish		Ammodytidae	Ammodytes	2017				11.3333					UK waters	https://academic.oup.com/icesjms/article/68/9/1963/667144?login=true#139865820	Not exact spp. For prey type but same family
Harbour porpoise (Phocoena phocoena)	Odontocete	Epipelagic diver	Fish		Ammodytidae	Ammodytes	2018				12.6744					UK waters	https://academic.oup.com/icesjms/article/68/9/1963/667144?login=true#139865820	Not exact spp. For prey type but same family
Harbour porpoise (Phocoena phocoena)	Odontocete	Epipelagic diver	Fish		Ammodytidae	Ammodytes	2019				10.5312					UK waters	https://academic.oup.com/icesjms/article/68/9/1963/667144?login=true#139865820	Not exact spp. For prey type but same family
Harbour porpoise (Phocoena phocoena)	Odontocete	Epipelagic diver	Fish		Ammodytidae		1987				17.3636					UK waters	https://academic.oup.com/icesjms/article/68/9/1963/667144?login=true#139865820	Not exact spp. For prey type but same family
Harbour porpoise (Phocoena phocoena)	Odontocete	Epipelagic diver	Fish		Ammodytidae		1988				16.5					UK waters	https://academic.oup.com/icesjms/article/68/9/1963/667144?login=true#139865820	Not exact spp. For prey type but same family
Harbour porpoise (Phocoena phocoena)	Odontocete	Epipelagic diver	Fish		Ammodytidae		1989				25.8571					UK waters	https://academic.oup.com/icesjms/article/68/9/1963/667144?login=true#139865820	Not exact spp. For prey type but same family
Harbour porpoise (Phocoena phocoena)	Odontocete	Epipelagic diver	Fish		Ammodytidae		1990				17.3333					UK waters	https://academic.oup.com/icesjms/article/68/9/1963/667144?login=true#139865820	Not exact spp. For prey type but same family
Harbour porpoise (Phocoena phocoena)	Odontocete	Epipelagic diver	Fish		Ammodytidae		1991				18.9091					UK waters	https://academic.oup.com/icesjms/article/68/9/1963/667144?login=true#139865820	Not exact spp. For prey type but same family
Harbour porpoise (Phocoena phocoena)	Odontocete	Epipelagic diver	Fish		Ammodytidae		1993				15.8125					UK waters	https://academic.oup.com/icesjms/article/68/9/1963/667144?login=true#139865820	Not exact spp. For prey type but same family
Harbour porpoise (Phocoena phocoena)	Odontocete	Epipelagic diver	Fish		Ammodytidae		1994				17.6812					UK waters	https://academic.oup.com/icesjms/article/68/9/1963/667144?login=true#139865820	Not exact spp. For prey type but same family
Harbour porpoise (Phocoena phocoena)	Odontocete	Epipelagic diver	Fish		Ammodytidae		1995				14.3478					UK waters	https://academic.oup.com/icesjms/article/68/9/1963/667144?login=true#139865820	Not exact spp. For prey type but same family
Harbour porpoise (Phocoena phocoena)	Odontocete	Epipelagic diver	Fish		Ammodytidae		1996				12.381					UK waters	https://academic.oup.com/icesjms/article/68/9/1963/667144?login=true#139865820	Not exact spp. For prey type but same family
Harbour porpoise (Phocoena phocoena)	Odontocete	Epipelagic diver	Fish		Ammodytidae		1997				11.7879					UK waters	https://academic.oup.com/icesjms/article/68/9/1963/667144?login=true#139865820	Not exact spp. For prey type but same family
Harbour porpoise (Phocoena phocoena)	Odontocete	Epipelagic diver	Fish		Ammodytidae		1998				13.6562					UK waters	https://academic.oup.com/icesjms/article/68/9/1963/667144?login=true#139865820	Not exact spp. For prey type but same family
Harbour porpoise (Phocoena phocoena)	Odontocete	Epipelagic diver	Fish		Ammodytidae		1999				16.6383					UK waters	https://academic.oup.com/icesjms/article/68/9/1963/667144?login=true#139865820	Not exact spp. For prey type but same family
Harbour porpoise (Phocoena phocoena)	Odontocete	Epipelagic diver	Fish		Ammodytidae		2000				18.6642					UK waters	https://academic.oup.com/icesjms/article/68/9/1963/667144?login=true#139865820	Not exact spp. For prey type but same family
Harbour porpoise (Phocoena phocoena)	Odontocete	Epipelagic diver	Fish		Ammodytidae		2001				17					UK waters	https://academic.oup.com/icesjms/article/68/9/1963/667144?login=true#139865820	Not exact spp. For prey type but same family
Harbour porpoise (Phocoena phocoena)	Odontocete	Epipelagic diver	Fish		Ammodytidae		2002				12					UK waters	https://academic.oup.com/icesjms/article/68/9/1963/667144?login=true#139865820	Not exact spp. For prey type but same family
Harbour porpoise (Phocoena phocoena)	Odontocete	Epipelagic diver	Fish		Ammodytidae		2007				6					UK waters	https://academic.oup.com/icesjms/article/68/9/1963/667144?login=true#139865820	Not exact spp. For prey type but same family
Harbour porpoise (Phocoena phocoena)	Odontocete	Epipelagic diver	Fish		Ammodytidae		2011				28.8571					UK waters	https://academic.oup.com/icesjms/article/68/9/1963/667144?login=true#139865820	Not exact spp. For prey type but same family
Harbour porpoise (Phocoena phocoena)	Odontocete	Epipelagic diver	Fish		Ammodytidae		2012				24.75					UK waters	https://academic.oup.com/icesjms/article/68/9/1963/667144?login=true#139865820	Not exact spp. For prey type but same family
Harbour porpoise (Phocoena phocoena)	Odontocete	Epipelagic diver	Fish		Ammodytidae		2013				7.16667					UK waters	https://academic.oup.com/icesjms/article/68/9/1963/667144?login=true#139865820	Not exact spp. For prey type but same family
Harbour porpoise (Phocoena phocoena)	Odontocete	Epipelagic diver	Fish		Ammodytidae		2014				8.75					UK waters	https://academic.oup.com/icesjms/article/68/9/1963/667144?login=true#139865820	Not exact spp. For prey type but same family
Harbour porpoise (Phocoena phocoena)	Odontocete	Epipelagic diver	Fish		Ammodytidae		2016				4					UK waters	https://academic.oup.com/icesjms/article/68/9/1963/667144?login=true#139865820	Not exact spp. For prey type but same family
Harbour porpoise (Phocoena phocoena)	Odontocete	Epipelagic diver	Fish		Ammodytidae		2017				5.5					UK waters	https://academic.oup.com/icesjms/article/68/9/1963/667144?login=true#139865820	Not exact spp. For prey type but same family
Harbour porpoise (Phocoena phocoena)	Odontocete	Epipelagic diver	Fish		Ammodytidae		2018				8					UK waters	https://academic.oup.com/icesjms/article/68/9/1963/667144?login=true#139865820	Not exact spp. For prey type but same family
Harbour porpoise (Phocoena phocoena)	Odontocete	Epipelagic diver	Fish		Ammodytidae		2019				8					UK waters	https://academic.oup.com/icesjms/article/68/9/1963/667144?login=true#139865820	Not exact spp. For prey type but same family
Harbour porpoise (Phocoena phocoena)	Odontocete	Epipelagic diver	Fish		Ammodytidae		2020				5					UK waters	https://academic.oup.com/icesjms/article/68/9/1963/667144?login=true#139865820	Not exact spp. For prey type but same family
Harbour porpoise (Phocoena phocoena)	Odontocete	Epipelagic diver	Fish		Ammodytidae	Ammodytes tobianus	2001				7					UK waters	https://academic.oup.com/icesjms/article/68/9/1963/667144?login=true#139865820	Not exact spp. For prey type but same family
Harbour porpoise (Phocoena phocoena)	Odontocete	Epipelagic diver	Fish		Ammodytidae	Ammodytes tobianus	2002				7.04167					UK waters	https://academic.oup.com/icesjms/article/68/9/1963/667144?login=true#139865820	Not exact spp. For prey type but same family
Harbour porpoise (Phocoena phocoena)	Odontocete	Epipelagic diver	Fish		Ammodytidae	Ammodytes tobianus	2003				10.8621					UK waters	https://academic.oup.com/icesjms/article/68/9/1963/667144?login=true#139865820	Not exact spp. For prey type but same family
Harbour porpoise (Phocoena phocoena)	Odontocete	Epipelagic diver	Fish		Ammodytidae	Ammodytes tobianus	2004				9.58065					UK waters	https://academic.oup.com/icesjms/article/68/9/1963/667144?login=true#139865820	Not exact spp. For prey type but same family
Harbour porpoise (Phocoena phocoena)	Odontocete	Epipelagic diver	Fish		Ammodytidae	Ammodytes tobianus	2005				8.96875					UK waters	https://academic.oup.com/icesjms/article/68/9/1963/667144?login=true#139865820	Not exact spp. For prey type but same family
Harbour porpoise (Phocoena phocoena)	Odontocete	Epipelagic diver	Fish		Ammodytidae	Ammodytes tobianus	2006				11.0652					UK waters	https://academic.oup.com/icesjms/article/68/9/1963/667144?login=true#139865820	Not exact spp. For prey type but same family
Harbour porpoise (Phocoena phocoena)	Odontocete	Epipelagic diver	Fish		Ammodytidae	Ammodytes tobianus	2007				15.7869					UK waters	https://academic.oup.com/icesjms/article/68/9/1963/667144?login=true#139865820	Not exact spp. For prey type but same family
Harbour porpoise (Phocoena phocoena)	Odontocete	Epipelagic diver	Fish		Ammodytidae	Ammodytes tobianus	2008				13.4615					UK waters	https://academic.oup.com/icesjms/article/68/9/1963/667144?login=true#139865820	Not exact spp. For prey type but same family
Harbour porpoise (Phocoena phocoena)	Odontocete	Epipelagic diver	Fish		Ammodytidae	Ammodytes tobianus	2009				14.4118					UK waters	https://academic.oup.com/icesjms/article/68/9/1963/667144?login=true#139865820	Not exact spp. For prey type but same family
Harbour porpoise (Phocoena phocoena)	Odontocete	Epipelagic diver	Fish		Ammodytidae	Ammodytes tobianus	2010				10.9667					UK waters	https://academic.oup.com/icesjms/article/68/9/1963/667144?login=true#139865820	Not exact spp. For prey type but same family
Harbour porpoise (Phocoena phocoena)	Odontocete	Epipelagic diver	Fish		Ammodytidae	Ammodytes tobianus	2011				15.5					UK waters	https://academic.oup.com/icesjms/article/68/9/1963/667144?login=true#139865820	Not exact spp. For prey type but same family
Harbour porpoise (Phocoena phocoena)	Odontocete	Epipelagic diver	Fish		Ammodytidae	Ammodytes tobianus	2012				9.64286					UK waters	https://academic.oup.com/icesjms/article/68/9/1963/667144?login=true#139865820	Not exact spp. For prey type but same family
Harbour porpoise (Phocoena phocoena)	Odontocete	Epipelagic diver	Fish		Ammodytidae	Ammodytes tobianus	2013				13.8846					UK waters	https://academic.oup.com/icesjms/article/68/9/1963/667144?login=true#139865820	Not exact spp. For prey type but same family
Harbour porpoise (Phocoena phocoena)	Odontocete	Epipelagic diver	Fish		Ammodytidae	Ammodytes tobianus	2014				14.8864					UK waters	https://academic.oup.com/icesjms/article/68/9/1963/667144?login=true#139865820	Not exact spp. For prey type but same family
Harbour porpoise (Phocoena phocoena)	Odontocete	Epipelagic diver	Fish		Ammodytidae	Ammodytes tobianus	2015				9.8125					UK waters	https://academic.oup.com/icesjms/article/68/9/1963/667144?login=true#139865820	Not exact spp. For prey type but same family
Harbour porpoise (Phocoena phocoena)	Odontocete	Epipelagic diver	Fish		Ammodytidae	Ammodytes tobianus	2016				10.4762					UK waters	https://academic.oup.com/icesjms/article/68/9/1963/667144?login=true#139865820	Not exact spp. For prey type but same family
Harbour porpoise (Phocoena phocoena)	Odontocete	Epipelagic diver	Fish		Ammodytidae	Ammodytes tobianus	2017				12.2063					UK waters	https://academic.oup.com/icesjms/article/68/9/1963/667144?login=true#139865820	Not exact spp. For prey type but same family
Harbour porpoise (Phocoena phocoena)	Odontocete	Epipelagic diver	Fish		Ammodytidae	Ammodytes tobianus	2018				10.9167					UK waters	https://academic.oup.com/icesjms/article/68/9/1963/667144?login=true#139865820	Not exact spp. For prey type but same family
Harbour porpoise (Phocoena phocoena)	Odontocete	Epipelagic diver	Fish		Ammodytidae	Ammodytes tobianus	2019				10.1029					UK waters	https://academic.oup.com/icesjms/article/68/9/1963/667144?login=true#139865820	Not exact spp. For prey type but same family
Harbour porpoise (Phocoena phocoena)	Odontocete	Epipelagic diver	Fish		Ammodytidae	Ammodytes tobianus	2020				18.6667					UK waters	https://academic.oup.com/icesjms/article/68/9/1963/667144?login=true#139865820	Not exact spp. For prey type but same family
Harbour porpoise (Phocoena phocoena)	Odontocete	Epipelagic diver	Fish		Ammodytidae	Ammodytes marinus	1994				21.3333					UK waters	https://academic.oup.com/icesjms/article/68/9/1963/667144?login=true#139865820	Not exact spp. For prey type but same family
Harbour porpoise (Phocoena phocoena)	Odontocete	Epipelagic diver	Fish		Ammodytidae	Ammodytes marinus	1995				16.6667					UK waters	https://academic.oup.com/icesjms/article/68/9/1963/667144?login=true#139865820	Not exact spp. For prey type but same family
Harbour porpoise (Phocoena phocoena)	Odontocete	Epipelagic diver	Fish		Ammodytidae	Ammodytes marinus	2001				10.5					UK waters	https://academic.oup.com/icesjms/article/68/9/1963/667144?login=true#139865820	Not exact spp. For prey type but same family
Harbour porpoise (Phocoena phocoena)	Odontocete	Epipelagic diver	Fish		Ammodytidae	Ammodytes marinus	2002				17					UK waters	https://academic.oup.com/icesjms/article/68/9/1963/667144?login=true#139865820	Not exact spp. For prey type but same family
Harbour porpoise (Phocoena phocoena)	Odontocete	Epipelagic diver	Fish		Ammodytidae	Ammodytes marinus	2004				15.2368					UK waters	https://academic.oup.com/icesjms/article/68/9/1963/667144?login=true#139865820	Not exact spp. For prey type but same family
Harbour porpoise (Phocoena phocoena)	Odontocete	Epipelagic diver	Fish		Ammodytidae	Ammodytes marinus	2005				12.5667					UK waters	https://academic.oup.com/icesjms/article/68/9/1963/667144?login=true#139865820	Not exact spp. For prey type but same family
Harbour porpoise (Phocoena phocoena)	Odontocete	Epipelagic diver	Fish		Ammodytidae	Ammodytes marinus	2006				12.8571					UK waters	https://academic.oup.com/icesjms/article/68/9/1963/667144?login=true#139865820	Not exact spp. For prey type but same family
Harbour porpoise (Phocoena phocoena)	Odontocete	Epipelagic diver	Fish		Ammodytidae	Ammodytes marinus	2007				14.1					UK waters	https://academic.oup.com/icesjms/article/68/9/1963/667144?login=true#139865820	Not exact spp. For prey type but same family
Harbour porpoise (Phocoena phocoena)	Odontocete	Epipelagic diver	Fish		Ammodytidae	Ammodytes marinus	2008				12.0385					UK waters	https://academic.oup.com/icesjms/article/68/9/1963/667144?login=true#139865820	Not exact spp. For prey type but same family
Harbour porpoise (Phocoena phocoena)	Odontocete	Epipelagic diver	Fish		Ammodytidae	Ammodytes marinus	2009				13.625					UK waters	https://academic.oup.com/icesjms/article/68/9/1963/667144?login=true#139865820	Not exact spp. For prey type but same family
Harbour porpoise (Phocoena phocoena)	Odontocete	Epipelagic diver	Fish		Ammodytidae	Ammodytes marinus	2010				13.8636					UK waters	https://academic.oup.com/icesjms/article/68/9/1963/667144?login=true#139865820	Not exact spp. For prey type but same family
Harbour porpoise (Phocoena phocoena)	Odontocete	Epipelagic diver	Fish		Ammodytidae	Ammodytes marinus	2011				10.375					UK waters	https://academic.oup.com/icesjms/article/68/9/1963/667144?login=true#139865820	Not exact spp. For prey type but same family
Harbour porpoise (Phocoena phocoena)	Odontocete	Epipelagic diver	Fish		Ammodytidae	Ammodytes marinus	2012				11.3636					UK waters	https://academic.oup.com/icesjms/article/68/9/1963/667144?login=true#139865820	Not exact spp. For prey type but same family
Harbour porpoise (Phocoena phocoena)	Odontocete	Epipelagic diver	Fish		Ammodytidae	Ammodytes marinus	2013				9.25					UK waters	https://academic.oup.com/icesjms/article/68/9/1963/667144?login=true#139865820	Not exact spp. For prey type but same family
Harbour porpoise (Phocoena phocoena)	Odontocete	Epipelagic diver	Fish		Ammodytidae	Ammodytes marinus	2015				13.3077					UK waters	https://academic.oup.com/icesjms/article/68/9/1963/667144?login=true#139865820	Not exact spp. For prey type but same family
Harbour porpoise (Phocoena phocoena)	Odontocete	Epipelagic diver	Fish		Ammodytidae	Ammodytes marinus	2016				9.77049					UK waters	https://academic.oup.com/icesjms/article/68/9/1963/667144?login=true#139865820	Not exact spp. For prey type but same family
Harbour porpoise (Phocoena phocoena)	Odontocete	Epipelagic diver	Fish		Ammodytidae	Ammodytes marinus	2017				13					UK waters	https://academic.oup.com/icesjms/article/68/9/1963/667144?login=true#139865820	Not exact spp. For prey type but same family
Harbour porpoise (Phocoena phocoena)	Odontocete	Epipelagic diver	Fish		Ammodytidae	Ammodytes marinus	2018				17					UK waters	https://academic.oup.com/icesjms/article/68/9/1963/667144?login=true#139865820	Not exact spp. For prey type but same family
Harbour porpoise (Phocoena phocoena)	Odontocete	Epipelagic diver	Fish		Ammodytidae	Ammodytes marinus	2019				12					UK waters	https://academic.oup.com/icesjms/article/68/9/1963/667144?login=true#139865820	Not exact spp. For prey type but same family
Harbour porpoise (Phocoena phocoena)	Odontocete	Epipelagic diver	Fish	Haddock	Gadidae	Melanogrammus aeglefinus	1985				34.2778					UK waters	https://academic.oup.com/icesjms/article/68/9/1963/667144?login=true#139865820
Harbour porpoise (Phocoena phocoena)	Odontocete	Epipelagic diver	Fish	Haddock	Gadidae	Melanogrammus aeglefinus	1987				26.4					UK waters	https://academic.oup.com/icesjms/article/68/9/1963/667144?login=true#139865820
Harbour porpoise (Phocoena phocoena)	Odontocete	Epipelagic diver	Fish	Haddock	Gadidae	Melanogrammus aeglefinus	1988				41					UK waters	https://academic.oup.com/icesjms/article/68/9/1963/667144?login=true#139865820
Harbour porpoise (Phocoena phocoena)	Odontocete	Epipelagic diver	Fish	Haddock	Gadidae	Melanogrammus aeglefinus	1993				19.5702					UK waters	https://academic.oup.com/icesjms/article/68/9/1963/667144?login=true#139865820
Harbour porpoise (Phocoena phocoena)	Odontocete	Epipelagic diver	Fish	Haddock	Gadidae	Melanogrammus aeglefinus	1994				17.7965					UK waters	https://academic.oup.com/icesjms/article/68/9/1963/667144?login=true#139865820
Harbour porpoise (Phocoena phocoena)	Odontocete	Epipelagic diver	Fish	Haddock	Gadidae	Melanogrammus aeglefinus	1995				23.1348					UK waters	https://academic.oup.com/icesjms/article/68/9/1963/667144?login=true#139865820
Harbour porpoise (Phocoena phocoena)	Odontocete	Epipelagic diver	Fish	Haddock	Gadidae	Melanogrammus aeglefinus	1996				26.0164					UK waters	https://academic.oup.com/icesjms/article/68/9/1963/667144?login=true#139865820
Harbour porpoise (Phocoena phocoena)	Odontocete	Epipelagic diver	Fish	Haddock	Gadidae	Melanogrammus aeglefinus	1997				27.8459					UK waters	https://academic.oup.com/icesjms/article/68/9/1963/667144?login=true#139865820
Harbour porpoise (Phocoena phocoena)	Odontocete	Epipelagic diver	Fish	Haddock	Gadidae	Melanogrammus aeglefinus	1998				26.6381					UK waters	https://academic.oup.com/icesjms/article/68/9/1963/667144?login=true#139865820
Harbour porpoise (Phocoena phocoena)	Odontocete	Epipelagic diver	Fish	Haddock	Gadidae	Melanogrammus aeglefinus	1999				19.9209					UK waters	https://academic.oup.com/icesjms/article/68/9/1963/667144?login=true#139865820
Harbour porpoise (Phocoena phocoena)	Odontocete	Epipelagic diver	Fish	Haddock	Gadidae	Melanogrammus aeglefinus	2000				22.886					UK waters	https://academic.oup.com/icesjms/article/68/9/1963/667144?login=true#139865820
Harbour porpoise (Phocoena phocoena)	Odontocete	Epipelagic diver	Fish	Haddock	Gadidae	Melanogrammus aeglefinus	2001				25.7429					UK waters	https://academic.oup.com/icesjms/article/68/9/1963/667144?login=true#139865820
Harbour porpoise (Phocoena phocoena)	Odontocete	Epipelagic diver	Fish	Haddock	Gadidae	Melanogrammus aeglefinus	2002				27.841					UK waters	https://academic.oup.com/icesjms/article/68/9/1963/667144?login=true#139865820
Harbour porpoise (Phocoena phocoena)	Odontocete	Epipelagic diver	Fish	Haddock	Gadidae	Melanogrammus aeglefinus	2003				26.7277					UK waters	https://academic.oup.com/icesjms/article/68/9/1963/667144?login=true#139865820
Harbour porpoise (Phocoena phocoena)	Odontocete	Epipelagic diver	Fish	Haddock	Gadidae	Melanogrammus aeglefinus	2004				25.1433					UK waters	https://academic.oup.com/icesjms/article/68/9/1963/667144?login=true#139865820
Harbour porpoise (Phocoena phocoena)	Odontocete	Epipelagic diver	Fish	Haddock	Gadidae	Melanogrammus aeglefinus	2005				21.1458					UK waters	https://academic.oup.com/icesjms/article/68/9/1963/667144?login=true#139865820
Harbour porpoise (Phocoena phocoena)	Odontocete	Epipelagic diver	Fish	Haddock	Gadidae	Melanogrammus aeglefinus	2006				23.2231					UK waters	https://academic.oup.com/icesjms/article/68/9/1963/667144?login=true#139865820
Harbour porpoise (Phocoena phocoena)	Odontocete	Epipelagic diver	Fish	Haddock	Gadidae	Melanogrammus aeglefinus	2007				24.4692					UK waters	https://academic.oup.com/icesjms/article/68/9/1963/667144?login=true#139865820
Harbour porpoise (Phocoena phocoena)	Odontocete	Epipelagic diver	Fish	Haddock	Gadidae	Melanogrammus aeglefinus	2008				28.0539					UK waters	https://academic.oup.com/icesjms/article/68/9/1963/667144?login=true#139865820
Harbour porpoise (Phocoena phocoena)	Odontocete	Epipelagic diver	Fish	Haddock	Gadidae	Melanogrammus aeglefinus	2009				23.068					UK waters	https://academic.oup.com/icesjms/article/68/9/1963/667144?login=true#139865820
Harbour porpoise (Phocoena phocoena)	Odontocete	Epipelagic diver	Fish	Haddock	Gadidae	Melanogrammus aeglefinus	2010				25.0455					UK waters	https://academic.oup.com/icesjms/article/68/9/1963/667144?login=true#139865820
Harbour porpoise (Phocoena phocoena)	Odontocete	Epipelagic diver	Fish	Haddock	Gadidae	Melanogrammus aeglefinus	2011				29.6352					UK waters	https://academic.oup.com/icesjms/article/68/9/1963/667144?login=true#139865820
Harbour porpoise (Phocoena phocoena)	Odontocete	Epipelagic diver	Fish	Haddock	Gadidae	Melanogrammus aeglefinus	2012				33.3707					UK waters	https://academic.oup.com/icesjms/article/68/9/1963/667144?login=true#139865820
Harbour porpoise (Phocoena phocoena)	Odontocete	Epipelagic diver	Fish	Haddock	Gadidae	Melanogrammus aeglefinus	2013				27.0932					UK waters	https://academic.oup.com/icesjms/article/68/9/1963/667144?login=true#139865820
Harbour porpoise (Phocoena phocoena)	Odontocete	Epipelagic diver	Fish	Haddock	Gadidae	Melanogrammus aeglefinus	2014				25.3382					UK waters	https://academic.oup.com/icesjms/article/68/9/1963/667144?login=true#139865820
Harbour porpoise (Phocoena phocoena)	Odontocete	Epipelagic diver	Fish	Haddock	Gadidae	Melanogrammus aeglefinus	2015				27.3966					UK waters	https://academic.oup.com/icesjms/article/68/9/1963/667144?login=true#139865820
Harbour porpoise (Phocoena phocoena)	Odontocete	Epipelagic diver	Fish	Haddock	Gadidae	Melanogrammus aeglefinus	2016				26.9098					UK waters	https://academic.oup.com/icesjms/article/68/9/1963/667144?login=true#139865820
Harbour porpoise (Phocoena phocoena)	Odontocete	Epipelagic diver	Fish	Haddock	Gadidae	Melanogrammus aeglefinus	2017				29.3233					UK waters	https://academic.oup.com/icesjms/article/68/9/1963/667144?login=true#139865820
Harbour porpoise (Phocoena phocoena)	Odontocete	Epipelagic diver	Fish	Haddock	Gadidae	Melanogrammus aeglefinus	2018				26.4934					UK waters	https://academic.oup.com/icesjms/article/68/9/1963/667144?login=true#139865820
Harbour porpoise (Phocoena phocoena)	Odontocete	Epipelagic diver	Fish	Haddock	Gadidae	Melanogrammus aeglefinus	2019				21.67					UK waters	https://academic.oup.com/icesjms/article/68/9/1963/667144?login=true#139865820
Harbour porpoise (Phocoena phocoena)	Odontocete	Epipelagic diver	Fish	Whiting	Gadidae	Merlangius merlangus	1985				21.9189					UK waters	https://academic.oup.com/icesjms/article/68/9/1963/667144?login=true#139865820
Harbour porpoise (Phocoena phocoena)	Odontocete	Epipelagic diver	Fish	Whiting	Gadidae	Merlangius merlangus	1987				20.063					UK waters	https://academic.oup.com/icesjms/article/68/9/1963/667144?login=true#139865820
Harbour porpoise (Phocoena phocoena)	Odontocete	Epipelagic diver	Fish	Whiting	Gadidae	Merlangius merlangus	1988				21.7281					UK waters	https://academic.oup.com/icesjms/article/68/9/1963/667144?login=true#139865820
Harbour porpoise (Phocoena phocoena)	Odontocete	Epipelagic diver	Fish	Whiting	Gadidae	Merlangius merlangus	1989				20.5358					UK waters	https://academic.oup.com/icesjms/article/68/9/1963/667144?login=true#139865820
Harbour porpoise (Phocoena phocoena)	Odontocete	Epipelagic diver	Fish	Whiting	Gadidae	Merlangius merlangus	1990				18.2788					UK waters	https://academic.oup.com/icesjms/article/68/9/1963/667144?login=true#139865820
Harbour porpoise (Phocoena phocoena)	Odontocete	Epipelagic diver	Fish	Whiting	Gadidae	Merlangius merlangus	1991				20.4623					UK waters	https://academic.oup.com/icesjms/article/68/9/1963/667144?login=true#139865820
Harbour porpoise (Phocoena phocoena)	Odontocete	Epipelagic diver	Fish	Whiting	Gadidae	Merlangius merlangus	1992				19.7803					UK waters	https://academic.oup.com/icesjms/article/68/9/1963/667144?login=true#139865820
Harbour porpoise (Phocoena phocoena)	Odontocete	Epipelagic diver	Fish	Whiting	Gadidae	Merlangius merlangus	1993				18.8214					UK waters	https://academic.oup.com/icesjms/article/68/9/1963/667144?login=true#139865820
Harbour porpoise (Phocoena phocoena)	Odontocete	Epipelagic diver	Fish	Whiting	Gadidae	Merlangius merlangus	1994				18.0826					UK waters	https://academic.oup.com/icesjms/article/68/9/1963/667144?login=true#139865820
Harbour porpoise (Phocoena phocoena)	Odontocete	Epipelagic diver	Fish	Whiting	Gadidae	Merlangius merlangus	1995				17.6457					UK waters	https://academic.oup.com/icesjms/article/68/9/1963/667144?login=true#139865820
Harbour porpoise (Phocoena phocoena)	Odontocete	Epipelagic diver	Fish	Whiting	Gadidae	Merlangius merlangus	1996				19.3495					UK waters	https://academic.oup.com/icesjms/article/68/9/1963/667144?login=true#139865820
Harbour porpoise (Phocoena phocoena)	Odontocete	Epipelagic diver	Fish	Whiting	Gadidae	Merlangius merlangus	1997				18.8839					UK waters	https://academic.oup.com/icesjms/article/68/9/1963/667144?login=true#139865820
Harbour porpoise (Phocoena phocoena)	Odontocete	Epipelagic diver	Fish	Whiting	Gadidae	Merlangius merlangus	1998				16.9434					UK waters	https://academic.oup.com/icesjms/article/68/9/1963/667144?login=true#139865820
Harbour porpoise (Phocoena phocoena)	Odontocete	Epipelagic diver	Fish	Whiting	Gadidae	Merlangius merlangus	1999				17.8508					UK waters	https://academic.oup.com/icesjms/article/68/9/1963/667144?login=true#139865820
Harbour porpoise (Phocoena phocoena)	Odontocete	Epipelagic diver	Fish	Whiting	Gadidae	Merlangius merlangus	2000				18.6428					UK waters	https://academic.oup.com/icesjms/article/68/9/1963/667144?login=true#139865820
Harbour porpoise (Phocoena phocoena)	Odontocete	Epipelagic diver	Fish	Whiting	Gadidae	Merlangius merlangus	2001				17.8882					UK waters	https://academic.oup.com/icesjms/article/68/9/1963/667144?login=true#139865820
Harbour porpoise (Phocoena phocoena)	Odontocete	Epipelagic diver	Fish	Whiting	Gadidae	Merlangius merlangus	2002				18.9962					UK waters	https://academic.oup.com/icesjms/article/68/9/1963/667144?login=true#139865820
Harbour porpoise (Phocoena phocoena)	Odontocete	Epipelagic diver	Fish	Whiting	Gadidae	Merlangius merlangus	2003				17.9135					UK waters	https://academic.oup.com/icesjms/article/68/9/1963/667144?login=true#139865820
Harbour porpoise (Phocoena phocoena)	Odontocete	Epipelagic diver	Fish	Whiting	Gadidae	Merlangius merlangus	2004				17.6693					UK waters	https://academic.oup.com/icesjms/article/68/9/1963/667144?login=true#139865820
Harbour porpoise (Phocoena phocoena)	Odontocete	Epipelagic diver	Fish	Whiting	Gadidae	Merlangius merlangus	2005				16.4069					UK waters	https://academic.oup.com/icesjms/article/68/9/1963/667144?login=true#139865820
Harbour porpoise (Phocoena phocoena)	Odontocete	Epipelagic diver	Fish	Whiting	Gadidae	Merlangius merlangus	2006				17.3139					UK waters	https://academic.oup.com/icesjms/article/68/9/1963/667144?login=true#139865820
Harbour porpoise (Phocoena phocoena)	Odontocete	Epipelagic diver	Fish	Whiting	Gadidae	Merlangius merlangus	2007				18.0371					UK waters	https://academic.oup.com/icesjms/article/68/9/1963/667144?login=true#139865820
Harbour porpoise (Phocoena phocoena)	Odontocete	Epipelagic diver	Fish	Whiting	Gadidae	Merlangius merlangus	2008				19.7606					UK waters	https://academic.oup.com/icesjms/article/68/9/1963/667144?login=true#139865820
Harbour porpoise (Phocoena phocoena)	Odontocete	Epipelagic diver	Fish	Whiting	Gadidae	Merlangius merlangus	2009				18.5327					UK waters	https://academic.oup.com/icesjms/article/68/9/1963/667144?login=true#139865820
Harbour porpoise (Phocoena phocoena)	Odontocete	Epipelagic diver	Fish	Whiting	Gadidae	Merlangius merlangus	2010				17.3929					UK waters	https://academic.oup.com/icesjms/article/68/9/1963/667144?login=true#139865820
Harbour porpoise (Phocoena phocoena)	Odontocete	Epipelagic diver	Fish	Whiting	Gadidae	Merlangius merlangus	2011				18.8952					UK waters	https://academic.oup.com/icesjms/article/68/9/1963/667144?login=true#139865820
Harbour porpoise (Phocoena phocoena)	Odontocete	Epipelagic diver	Fish	Whiting	Gadidae	Merlangius merlangus	2012				19.7679					UK waters	https://academic.oup.com/icesjms/article/68/9/1963/667144?login=true#139865820
Harbour porpoise (Phocoena phocoena)	Odontocete	Epipelagic diver	Fish	Whiting	Gadidae	Merlangius merlangus	2013				17.8087					UK waters	https://academic.oup.com/icesjms/article/68/9/1963/667144?login=true#139865820
Harbour porpoise (Phocoena phocoena)	Odontocete	Epipelagic diver	Fish	Whiting	Gadidae	Merlangius merlangus	2014				20.3334					UK waters	https://academic.oup.com/icesjms/article/68/9/1963/667144?login=true#139865820
Harbour porpoise (Phocoena phocoena)	Odontocete	Epipelagic diver	Fish	Whiting	Gadidae	Merlangius merlangus	2015				19.6141					UK waters	https://academic.oup.com/icesjms/article/68/9/1963/667144?login=true#139865820
Harbour porpoise (Phocoena phocoena)	Odontocete	Epipelagic diver	Fish	Whiting	Gadidae	Merlangius merlangus	2016				19.3404					UK waters	https://academic.oup.com/icesjms/article/68/9/1963/667144?login=true#139865820
Harbour porpoise (Phocoena phocoena)	Odontocete	Epipelagic diver	Fish	Whiting	Gadidae	Merlangius merlangus	2017				20.1157					UK waters	https://academic.oup.com/icesjms/article/68/9/1963/667144?login=true#139865820
Harbour porpoise (Phocoena phocoena)	Odontocete	Epipelagic diver	Fish	Whiting	Gadidae	Merlangius merlangus	2018				19.1046					UK waters	https://academic.oup.com/icesjms/article/68/9/1963/667144?login=true#139865820
Harbour porpoise (Phocoena phocoena)	Odontocete	Epipelagic diver	Fish	Whiting	Gadidae	Merlangius merlangus	2019				19.0445					UK waters	https://academic.oup.com/icesjms/article/68/9/1963/667144?login=true#139865820
Harbour porpoise (Phocoena phocoena)	Odontocete	Epipelagic diver	Fish	Whiting	Gadidae	Merlangius merlangus	2020				17.8684					UK waters	https://academic.oup.com/icesjms/article/68/9/1963/667144?login=true#139865820
Harbour porpoise (Phocoena phocoena)	Odontocete	Epipelagic diver	Fish	Pollock	Gadidae	Pollachius virens	1993				15					UK waters	https://academic.oup.com/icesjms/article/68/9/1963/667144?login=true#139865820
Harbour porpoise (Phocoena phocoena)	Odontocete	Epipelagic diver	Fish	Pollock	Gadidae	Pollachius virens	1997				24					UK waters	https://academic.oup.com/icesjms/article/68/9/1963/667144?login=true#139865820
Harbour porpoise (Phocoena phocoena)	Odontocete	Epipelagic diver	Fish	Pollock	Gadidae	Pollachius virens	1998				58					UK waters	https://academic.oup.com/icesjms/article/68/9/1963/667144?login=true#139865820
Harbour porpoise (Phocoena phocoena)	Odontocete	Epipelagic diver	Fish	Pollock	Gadidae	Pollachius virens	2000				55					UK waters	https://academic.oup.com/icesjms/article/68/9/1963/667144?login=true#139865820
Harbour porpoise (Phocoena phocoena)	Odontocete	Epipelagic diver	Fish	Pollock	Gadidae	Pollachius virens	2001				35.3333					UK waters	https://academic.oup.com/icesjms/article/68/9/1963/667144?login=true#139865820
Harbour porpoise (Phocoena phocoena)	Odontocete	Epipelagic diver	Fish	Pollock	Gadidae	Pollachius virens	2002				46.3571					UK waters	https://academic.oup.com/icesjms/article/68/9/1963/667144?login=true#139865820
Harbour porpoise (Phocoena phocoena)	Odontocete	Epipelagic diver	Fish	Pollock	Gadidae	Pollachius virens	2003				44.1					UK waters	https://academic.oup.com/icesjms/article/68/9/1963/667144?login=true#139865820
Harbour porpoise (Phocoena phocoena)	Odontocete	Epipelagic diver	Fish	Pollock	Gadidae	Pollachius virens	2006				55					UK waters	https://academic.oup.com/icesjms/article/68/9/1963/667144?login=true#139865820
Harbour porpoise (Phocoena phocoena)	Odontocete	Epipelagic diver	Fish	Pollock	Gadidae	Pollachius virens	2007				55					UK waters	https://academic.oup.com/icesjms/article/68/9/1963/667144?login=true#139865820
Harbour porpoise (Phocoena phocoena)	Odontocete	Epipelagic diver	Fish	Pollock	Gadidae	Pollachius virens	2008				25					UK waters	https://academic.oup.com/icesjms/article/68/9/1963/667144?login=true#139865820
Harbour porpoise (Phocoena phocoena)	Odontocete	Epipelagic diver	Fish	Pollock	Gadidae	Pollachius virens	2009				46.5					UK waters	https://academic.oup.com/icesjms/article/68/9/1963/667144?login=true#139865820
Harbour porpoise (Phocoena phocoena)	Odontocete	Epipelagic diver	Fish	Pollock	Gadidae	Pollachius virens	2011				34.2727					UK waters	https://academic.oup.com/icesjms/article/68/9/1963/667144?login=true#139865820
Harbour porpoise (Phocoena phocoena)	Odontocete	Epipelagic diver	Fish	Pollock	Gadidae	Pollachius virens	2012				43.6667					UK waters	https://academic.oup.com/icesjms/article/68/9/1963/667144?login=true#139865820
Harbour porpoise (Phocoena phocoena)	Odontocete	Epipelagic diver	Fish	Pollock	Gadidae	Pollachius virens	2013				30					UK waters	https://academic.oup.com/icesjms/article/68/9/1963/667144?login=true#139865820
Harbour porpoise (Phocoena phocoena)	Odontocete	Epipelagic diver	Fish	Pollock	Gadidae	Pollachius virens	2014				43					UK waters	https://academic.oup.com/icesjms/article/68/9/1963/667144?login=true#139865820
Harbour porpoise (Phocoena phocoena)	Odontocete	Epipelagic diver	Fish	Pollock	Gadidae	Pollachius virens	2015				54.25					UK waters	https://academic.oup.com/icesjms/article/68/9/1963/667144?login=true#139865820
Harbour porpoise (Phocoena phocoena)	Odontocete	Epipelagic diver	Fish	Pollock	Gadidae	Pollachius virens	2016				40.75					UK waters	https://academic.oup.com/icesjms/article/68/9/1963/667144?login=true#139865820
Harbour porpoise (Phocoena phocoena)	Odontocete	Epipelagic diver	Fish	Pollock	Gadidae	Pollachius virens	2017				50.3333					UK waters	https://academic.oup.com/icesjms/article/68/9/1963/667144?login=true#139865820
Harbour porpoise (Phocoena phocoena)	Odontocete	Epipelagic diver	Fish	Pollock	Gadidae	Pollachius virens	2018				24					UK waters	https://academic.oup.com/icesjms/article/68/9/1963/667144?login=true#139865820
Harbour porpoise (Phocoena phocoena)	Odontocete	Epipelagic diver	Fish	Rock fish	Sebastidae	Sebastes sp.					5.33		1.6			Alaska	Van Pelt et al. 1997
Harbour porpoise (Phocoena phocoena)	Odontocete	Epipelagic diver	Cephalopods		Ommastrephidae	Illex coindetii					13		158			North-east Atlantic (Bay of Biscay)	Bustamante et al. 2006	Dorsal-mantle lengths, not exact spp. For prey type but same family
Long-finned pilot whale (Globicephala melas)	Odontocete	Deep diver	Cephalopods	Long-finned squid	Loliginidae	Loligo pealei					19.9		166.6			Mid-Atlantic	Lange and Johnson, 1981	Mantle only for length
Long-finned pilot whale (Globicephala melas)	Odontocete	Deep diver	Cephalopods	Reverse jewel squid	Histioteuthidae	Histioteuthis reversa					7.9		119		629	Ligurian Sea	Wurtz et al. 1992	Dorsal-mantle lengths
Long-finned pilot whale (Globicephala melas)	Odontocete	Deep diver	Cephalopods		Loliginidae	Loligo forbesi					11.9		81			North-east Atlantic (Bay of Biscay)	Bustamante et al. 2006	Dorsal-mantle lengths, not exact spp. For prey type but same family
Long-finned pilot whale (Globicephala melas)	Odontocete	Deep diver	Cephalopods		Ommastrephidae	Illex coindetii					13		158			North-east Atlantic (Bay of Biscay)	Bustamante et al. 2006	Dorsal-mantle lengths, not exact spp. For prey type but same family
Long-finned pilot whale (Globicephala melas)	Odontocete	Deep diver	Fish	Lantern fish	Myctophidae	Ceratoscopelus maderensis				Bathypelagic	6.55					East-Atlantic	Hulley, 1990	Data from fishbase.se
Long-finned pilot whale (Globicephala melas)	Odontocete	Deep diver	Fish	Lantern fish	Myctophidae						10.83		7.4			Alaska	Van Pelt et al. 1997
Long-finned pilot whale (Globicephala melas)	Odontocete	Deep diver	Cephalopods	Reverse jewel squid	Histioteuthidae	Histioteuthis reversa					3.8		25			North-east Atlantic (Bay of Biscay)	Bustamante et al. 2006	Dorsal-mantle lengths
Long-finned pilot whale (Globicephala melas)	Odontocete	Deep diver	Fish	Herring	Clupeidae	Clupea harengus					27.8		262			NA	Lawson et al. 1997	Table in papers folder
Long-finned pilot whale (Globicephala melas)	Odontocete	Deep diver	Fish	Herring	Clupeidae	Clupea harengus	1985				12.5					UK waters	https://academic.oup.com/icesjms/article/68/9/1963/667144?login=true#139865820
Long-finned pilot whale (Globicephala melas)	Odontocete	Deep diver	Fish	Herring	Clupeidae	Clupea harengus	1987				16.1667					UK waters	https://academic.oup.com/icesjms/article/68/9/1963/667144?login=true#139865820
Long-finned pilot whale (Globicephala melas)	Odontocete	Deep diver	Fish	Herring	Clupeidae	Clupea harengus	1988				11.6667					UK waters	https://academic.oup.com/icesjms/article/68/9/1963/667144?login=true#139865820
Long-finned pilot whale (Globicephala melas)	Odontocete	Deep diver	Fish	Herring	Clupeidae	Clupea harengus	1989				14.6					UK waters	https://academic.oup.com/icesjms/article/68/9/1963/667144?login=true#139865820
Long-finned pilot whale (Globicephala melas)	Odontocete	Deep diver	Fish	Herring	Clupeidae	Clupea harengus	1990				15.6667					UK waters	https://academic.oup.com/icesjms/article/68/9/1963/667144?login=true#139865820
Long-finned pilot whale (Globicephala melas)	Odontocete	Deep diver	Fish	Herring	Clupeidae	Clupea harengus	1991				15.6					UK waters	https://academic.oup.com/icesjms/article/68/9/1963/667144?login=true#139865820
Long-finned pilot whale (Globicephala melas)	Odontocete	Deep diver	Fish	Herring	Clupeidae	Clupea harengus	1992				12.875					UK waters	https://academic.oup.com/icesjms/article/68/9/1963/667144?login=true#139865820
Long-finned pilot whale (Globicephala melas)	Odontocete	Deep diver	Fish	Herring	Clupeidae	Clupea harengus	1993				11.5					UK waters	https://academic.oup.com/icesjms/article/68/9/1963/667144?login=true#139865820
Long-finned pilot whale (Globicephala melas)	Odontocete	Deep diver	Fish	Herring	Clupeidae	Clupea harengus	1994				11.913					UK waters	https://academic.oup.com/icesjms/article/68/9/1963/667144?login=true#139865820
[truncated: 200 more rows]

## Sheet: W-L relationships
Prey category	Marine mammal species	Order	Foraging (marine mammal spp)	Prey common name	Prey family	Prey spp	Measurement type	N (no. of individuals)	Min. Length (mm)	Max. Length (mm)	Min. Length (cm)	Max. Length (cm)	Min. Weight (g)	Max. Weight (g)	W-L relationship (W=aLb)	a	b	r2	95% CI of b	Growth type	Region	Citation	Notes
[truncated: 326 more rows]

[truncated: 4 more sheets: Prey_ED, Density_Fish, Density_Cephalopod, Density_Other]
